# Supplementary material for: Extensive Variations in Diurnal Growth Patterns and Metabolism Among Ulva spp. Strains
Source: Plant Physiol. 2019 Feb 12;180(1):109–23. doi: 10.1104/pp.18.01513 (PMC6501106; doi:10.1104/pp.18.01513)
Supplement: Supplementary Data [file plphys_v180_1_109_s1.zip]

Archive with 5 entries (5 files):
- PP2018-RA-01513R1_Supplemental_Dataset_1.xlsx
- PP2018-RA-01513R1_Supplemental_Dataset_2.xlsx
- PP2018-RA-01513R1_Supplemental_Figures_1_11.pdf
- PP2018-RA-01513R1_Supplemental_table_1.xlsx
- PP2018-RA-01513R1_Supplemental_Table_2.xlsx
