# Supplementary material for: Extensive Variations in Diurnal Growth Patterns and Metabolism Among Ulva spp. Strains
Source: Plant Physiol. 2019 Feb 12;180(1):109–23. doi: 10.1104/pp.18.01513 (PMC6501106; doi:10.1104/pp.18.01513)
Supplement: Supplementary Data [file plphys_v180_1_109_s1.zip › PP2018-RA-01513R1_Supplemental_Dataset_1.xlsx]

## Sheet: Means,CV and s.d
Mean data on the traits of the 49 strains
Strain	Species	Area SGR Day	Area SGR Night	Area SGR Daily	Final FW	Final DW	Water content	NAR	SLA	Final Size	Protein quantity	Starch End of Night	Starch End of Day	Nitrates End of Day	Nitrates End of Night	Nitrite	Sucrose End of Day	Sucrose End of Night	RGR	Chlorophyll a	Chlorophyll b	Carotenoids	Amino acids	Starch turnover	Nitrate Accumulation	Sucrose turnover
		[% . period-1]	[% . period-1]	[% . Day-1]	[mg]	[mg]	[%]	[mg.mm2.day-1]	[mm2.mg-1]	[mm2]	[mg.g DW-1]	[µmol.g DW-1]	[µmol.g DW-1]	[NO3--N mg.g DW-1]	[NO3--N mg.g DW-1]	[NO2--N mg.g DW-1]	[µmol.g DW-1]	[µmol.g DW-1]	[mg.mg-1.day-1]	[mg.g DW-1]	[mg.g DW-1]	[mg.g DW-1]	[µmol.g DW-1]	[µmol.g DW-1.night-1]	[µmol.g DW-1.night-1]	[µmol.g DW-1.night-1]
BUN1	NA	5.3877	5.77119	11.5429	21.8444	4.92222	77.2784	0.00695205	36.6929	178.874	80.1923	435.64	662.748	0.447144	2.70446	0.0884836	27.9462	6.52378	0.234072	0.144887	0.0986969	0.0592346	37.284	227.108	2.25732	21.4224
BUN3	U.fasciata	4.10169	8.69981	13.4094	34.7812	5.99375	81.9397	0.00654011	32.1605	192.199	56.5383	182.824	384.287	0.90742	2.9726	0.129021	8.28848	5.14133	0.20181	0.235138	0.243129	0.0872726	42.9962	201.463	2.06518	3.14716
BUN4	U.laetevirens	3.25745	5.13134	6.40382	15.67	3.25	79.2674	0.00467907	42.6622	127.854	84.1757	355.384	497.997	0.163145	1.93712	0.0994264	8.77379	0	0.167609	0.14171	0.131534	0.0551527	50.8754	142.612	1.77398	8.77379
BUN6	U.laetevirens	3.72574	7.15806	11.1021	19.1067	4.83333	73.9681	0.00612655	38.0211	170.746	79.7292	208.68	783.558	0.28189	2.37726	0.115154	11.4545	0	0.196624	0.219391	0.153144	0.0914784	52.4028	574.878	2.09537	11.4545
CLI1	U.pseudorotundata	6.04313	11.1619	17.3455	34.4786	6.85	80.1696	0.00874893	36.6533	252.822	65.6721	316.008	487.875	3.22755	5.57309	0.134545	10.5812	2.82414	0.30326	0.222844	0.224659	0.123237	63.1895	171.867	2.34554	7.75706
CLI2	U.lactuca	3.34785	9.57702	12.7906	33.9333	7.09333	76.8942	0.00799644	30.1536	209.341	78.5192	610.831	1060.02	0.169784	2.60885	0.137528	26.2485	12.1578	0.217265	0.276727	0.135799	0.127947	58.5158	449.19	2.43907	14.0908
CLI3	U.lactuca	2.8919	8.18542	11.3476	32.4214	8.73571	72.7394	0.0132982	21.2148	183.17	59.8997	659.58	883.153	0.147644	0.921017	0.1058	34.4732	8.79196	0.264753	0.231481	0.173206	0.103758	72.1864	223.573	0.773372	25.6812
CLI4	NA	9.78524	11.5608	20.1797	40.4	7.95294	80.0562	0.00607851	36.2727	293.164	62.355	256.894	299.658	1.92893	5.50364	0.116596	5.62481	2.22941	0.214518	0.19381	0.195711	0.102405	63.8516	42.7635	3.57471	3.39541
COU1	U.laetevirens	10.2062	13.3283	23.6511	67.2714	9.08571	85.0263	0.00997477	45.5524	398.026	82.2964	158.85	622.101	1.29686	6.51758	0.137821	3.96872	0	0.371241	0.209942	0.258909	0.0592813	95.4183	463.252	5.22072	3.96872
COU2	U.laetevirens	7.82641	14.6348	23.5822	85.6556	10.6056	87.5431	0.00706961	50.0149	528.031	88.1151	126.497	353.985	3.13037	5.86744	0.154878	15.8983	11.8628	0.332282	0.312416	0.285839	0.0996162	73.948	227.488	2.73706	4.03548
DER1	U.pseudorotundata	4.06723	13.2559	17.4074	27.5611	6.00556	80.6371	0.00746138	36.3162	218.523	40.6303	158.205	439.091	1.08548	2.47697	0.105701	10.1796	8.71583	0.262701	0.166173	0.152704	0.0955429	27.4505	280.885	1.39149	1.46375
DER2	U.fasciata	3.90049	4.03916	7.21343	17.8278	3.92778	75.9207	0.00515024	38.9144	139.213	67.2365	154.706	574.432	0.167356	1.62677	0.0934764	10.1787	2.84234	0.145777	0.122971	0.133684	0.0518294	66.2267	419.726	1.45941	7.33634
DER4	U.fasciata	2.20007	4.44801	6.15873	25.5833	6.08333	76.2142	0.00406307	25.3222	153.261	66.6138	229.402	566.892	1.47455	3.81389	0.0861055	8.44275	0.929854	0.0900264	0.168832	0.13015	0.070512	106.275	337.49	2.33934	7.51289
DER6	U.fasciata	6.80798	9.81843	16.3607	30.1143	6.84286	77.2521	0.00761405	35.9692	239.52	77.6888	331.013	611.263	3.33863	5.9053	0.106855	11.1732	3.14601	0.256897	0.192898	0.13782	0.0744796	67.563	280.25	2.56668	8.02721
DER7	U.fasciata	1.61951	1.96328	2.47025	23.0077	5.03846	77.5347	0.0110137	21.7782	100.189	55.9435	248.415	860.592	0.459389	2.23983	0.0640783	10.4156	2.71452	0.193431	0.0984839	0.0738856	0.0440129	42.246	612.176	1.78044	7.70109
DOG1	U.fasciata	4.3303	10.4985	15.2998	40.1111	7.10556	77.5827	0.00882177	33.1437	232.885	36.688	261.295	347.428	0.943627	4.45224	0.110569	7.93309	2.57957	0.277391	0.184678	0.145967	0.0675629	47.6723	86.1324	3.50862	5.35351
DOG2	U.fasciata	3.00078	8.78434	11.5412	24.95	5.99167	75.3149	0.00782027	31.0623	180.269	58.1528	304.498	658.282	0.356886	4.79234	0.116949	14.3965	6.57171	0.220136	0.224298	0.154155	0.0951018	42.2972	353.784	4.43546	7.82478
DOG3	U.fasciata	4.49834	6.74115	10.7972	23.8533	5.48	76.0805	0.00572867	33.0536	178.007	98.9066	476.117	773.001	0.890638	3.60317	0.101582	5.86787	3.49399	0.178997	0.174331	0.11576	0.0735125	60.3232	296.883	2.71253	2.37388
DOG4	U.fasciata	3.23595	5.0877	5.72328	26.4857	6.14286	76.6232	0.00851364	23.1844	141.868	41.5104	281.367	307.075	0.406246	2.69631	0.100857	7.73501	5.42549	0.183007	0.195252	0.160351	0.0750457	60.0149	25.7083	2.29006	2.30952
DOG6	U.fasciata	4.83293	6.89634	12.9046	26.1438	6.18125	75.8179	0.00834639	28.3901	172.747	78.0166	406.215	718.706	0.797659	6.37781	0.100603	14.3927	3.6805	0.24229	0.173446	0.143678	0.0751755	49.8831	312.491	5.58015	10.7122
DOG8	U.fasciata	4.7636	5.62693	8.83369	36.3267	5.64667	82.135	0.00752422	24.7505	143.009	55.5647	242.11	306.886	0.659594	3.78861	0.100427	9.6858	3.43199	0.18523	0.16829	0.148264	0.0663375	45.1144	64.7767	3.12902	6.25381
DOG9	U.fasciata	7.94882	5.37095	14.0563	29.9429	4.72143	81.6857	0.00387323	40.5713	189.761	82.2735	231.481	580.393	0.233819	4.58909	0.09603	9.41722	2.71375	0.149757	0.159389	0.106975	0.0672318	56.0159	348.912	4.35527	6.70347
ESC1	U.laetevirens	4.23764	11.9603	15.4261	40.3944	7.47222	81.381	0.00621333	36.3242	271.17	72.1446	408.352	812.292	0.400895	4.13304	0.134143	17.6629	11.8622	0.219467	0.280923	0.125948	0.139474	58.4371	403.94	3.73214	5.80069
LAH1	NA	3.06911	7.28839	10.7031	31.92	8.04	74.7279	0.0136233	20.8458	163.683	68.3233	233.459	518.56	0.0627822	3.28668	0.0874563	6.74351	0	0.269393	0.144235	0.129638	0.0511674	38.1333	285.101	3.2239	6.74351
LAH3	U.gigantea	5.83763	5.42282	11.0032	34.875	4.89375	80.9056	0.0044551	35.4832	170.353	52.3596	333.385	309.03	0.0583582	0.263285	0.114529	10.907	9.36212	0.143685	0.169737	0.115771	0.0771147	50.1296	-24.355	0.204927	1.54485
LAH8	U.laetevirens	5.76649	10.4861	15.1693	38.1556	6.94444	81.7664	0.0072049	36.4495	251.027	63.3	233.869	638.693	1.88554	5.05186	0.126211	7.8762	4.4068	0.253605	0.216474	0.213244	0.0753758	42.7966	404.824	3.16632	3.4694
ROUN1	U.pseudorotundata	7.5945	14.535	24.0212	38.7667	6.56667	82.6174	0.00658016	43.1886	283.449	82.7193	267.018	608.959	2.60482	5.73	0.106696	12.5853	0.860268	0.26097	0.172456	0.198918	0.0862606	51.0564	341.941	3.12517	11.7251
ROUN3	U.gigantea	7.77064	7.67274	15.4285	24.0706	6.52353	72.5479	0.00786047	29.7449	195.715	77.8635	640.414	1022.47	0.15435	3.73092	0.0775934	12.6393	3.3605	0.220398	0.144987	0.089823	0.0559782	45.3168	382.056	3.57657	9.27876
ROUN5	U.australis	5.83622	9.78549	13.5197	23.2	5.37692	76.875	0.00816106	36.8053	187.365	69.4433	169.704	335.263	1.06716	4.3997	0.105175	14.2057	2.77436	0.237443	0.229482	0.116737	0.0982435	75.035	165.559	3.33254	11.4314
ROUN6	U.gigantea	4.68801	4.65535	9.0058	29.4471	5.58824	76.9236	0.00913776	26.3494	149.201	63.7324	695.425	677.588	0.206204	1.42666	0.0834521	14.9189	9.48165	0.226038	0.135787	0.13298	0.0490769	28.807	-17.8367	1.22046	5.43727
ROUN8	U.pseudorotundata	9.99708	17.3495	24.3866	39.4667	7.22	81.6048	0.00657005	45.8573	330.703	66.0156	279.827	499.145	1.44007	5.7593	0.0984805	7.41989	2.41953	0.288937	0.159328	0.209365	0.0740406	71.931	219.318	4.31923	5.00035
SCH1	U.australis	2.95311	8.18819	10.4841	32.8824	7.82941	75.9536	0.00839837	24.3326	189.005	45.3521	132.782	374.823	0.433485	1.84042	0.0945076	11.4746	10.0985	0.187284	0.232202	0.0899224	0.13251	60.3074	242.041	1.40694	1.37611
SCH3	U.australis	1.63657	4.09031	5.1635	24.19	5.57692	77.0197	0.00712884	21.9384	119.558	54.5738	176.812	503.279	0.320692	1.8272	0.0973977	10.4021	7.41222	0.138338	0.20119	0.130598	0.10922	54.9992	326.467	1.50651	2.9899
SCH5	U.australis	5.21486	6.34953	10.257	45.7588	8.7	77.0291	0.0094096	19.3466	162.81	36.8411	168.309	299.308	0.369564	1.69413	0.0878128	10.3313	7.27099	0.16343	0.217559	0.0951843	0.122425	58.2081	130.999	1.32456	3.06029
TIE10	U.gigantea	8.41859	6.7986	13.5553	32.8833	7.45833	77.0812	0.00529723	33.5371	241.756	73.8235	544.147	798.522	0.248337	1.41455	0.110808	23.6097	9.67292	0.168919	0.223465	0.099065	0.117813	57.0825	254.374	1.16621	13.9368
TIE15	U.laetevirens	4.84783	8.42376	14.2576	36.4444	4.03333	84.1328	0.00202271	58.5965	229.631	123.876	261.328	737.139	1.04982	3.67893	0.14938	27.7765	19.1239	0.10567	0.357367	0.149082	0.172194	99.1013	475.811	2.6291	8.6526
TIE17	U.lactuca	3.68537	10.2614	14.8282	39.6611	9.17222	75.696	0.0120496	24.6584	224.216	36.8173	664.421	451.491	0.325518	2.30341	0.139623	22.5372	14.0076	0.27309	0.313373	0.210946	0.134272	67.8498	-212.93	1.97789	8.52963
TIE3	U.lactuca	6.26879	12.94	20.1027	52.3611	9.33889	81.2442	0.00704251	36.8001	341.639	98.1468	318.111	705.683	0.292252	3.22588	0.146922	29.3387	22.1771	0.25388	0.345901	0.162876	0.182247	88.527	387.572	2.93362	7.16156
TIE4	U.lactuca	3.43573	11.6137	15.4777	40.94	9.09444	78.3871	0.00535828	32.2651	294.649	82.6506	394.32	624.698	0.47368	2.48694	0.144748	37.0017	27.3673	0.165859	0.385173	0.177641	0.202873	89.5693	230.378	2.01326	9.63438
TIE5	U.lactuca	5.03033	11.9366	17.9283	48.5308	9.32308	80.3088	0.0063321	37.9287	365.357	87.8572	295.093	783.31	0.847738	3.93401	0.153947	30.7179	7.85664	0.23052	0.364266	0.157867	0.186822	81.341	488.216	3.08627	22.8612
TIE7	U.gigantea	4.69333	4.87755	9.40068	30.9571	4.54286	80.3388	0.00305434	44.1851	196.455	80.0986	605.968	534.815	0.128679	1.45787	0.114643	25.7364	11.865	0.118395	0.224735	0.102246	0.115727	40.7646	-71.153	1.32919	13.8714
TIE8	U.gigantea	7.42844	7.12363	13.3853	25.5583	5.25833	79.1271	0.00481491	44.8363	232.419	85.5045	557.94	600.52	0.278462	2.89872	0.0970848	18.9401	12.3539	0.207051	0.196186	0.0767622	0.0950273	45.1481	42.5801	2.62026	6.58618
TIE9	U.gigantea	6.72936	9.6221	18.7689	32.5059	6.39286	77.1287	0.0036557	41.2379	262.105	79.9524	555.951	639.586	0.330165	2.87067	0.11928	22.3654	11.4885	0.143581	0.221858	0.0895055	0.113711	63.0305	83.635	2.5405	10.877
UNK2	NA	5.45485	13.559	21.5657	53.7944	8.05	84.095	0.00555715	48.2093	385.827	89.0332	115.621	390.047	0.675568	5.20397	0.162468	9.9988	8.35588	0.252915	0.445566	0.239763	0.18881	55.5588	274.426	4.5284	1.64292
VEN10	U.fasciata	4.51054	9.46628	13.5305	29.9	6.28333	79.0656	0.00535227	35.8471	221.249	86.1389	422.022	608.667	0.555158	2.70834	0.149009	17.5062	11.7035	0.179381	0.375309	0.16965	0.185619	59.0783	186.645	2.15318	5.80271
VEN12	U.pseudorotundata	3.98961	8.80403	12.1096	40.4733	6.94667	82.936	0.00772773	28.9069	199.637	53.9102	265.412	499.696	0.813771	3.93191	0.157551	13.5591	10.5326	0.215543	0.170739	0.303155	0.0664491	61.4166	234.284	3.11814	3.02649
VEN14	U.laetevirens	3.64186	7.63507	12.15	19.6923	3.08462	84.2228	0.00231308	62.5252	160.581	107.8	199.706	684.88	0.269909	2.18938	0.184229	26.2112	27.6182	0.0916728	0.436628	0.179344	0.209436	100.773	485.174	1.91947	-1.40699
VEN2	U.lactuca	4.78717	10.0148	10.0465	42.05	9.74	76.7346	0.00761696	18.8093	180.067	102.14	369.382	709.043	0.421461	1.29696	0.135736	37.8942	30.5534	0.136176	0.313217	0.144731	0.175624	78.3178	339.661	0.875503	7.34079
VEN6	U.lactuca	2.9474	7.05795	10.3121	33.4529	8.31176	75.0575	0.00879643	26.1896	214.592	93.7093	507.243	540.499	0.296735	1.2778	0.13249	42.4186	31.7641	0.212656	0.398013	0.148568	0.219499	85.3633	33.2566	0.981061	10.6545
Coefficient of variation per trait [%]
CV [%]	NA	41.1109	37.8358	37.5042	36.2668	26.3378	4.24873	35.0625	27.9968	36.6673	26.7148	48.4564	31.9576	105.186	48.0494	21.8629	59.0417	92.3168	28.799	37.067	34.3257	45.0321	30.3701	69.4448	46.065	71.0773
Standard deviation of the 49 strain's traits
Strain	Species	Area SGR Day	Area SGR Night	Area SGR Daily	Final FW	Final DW	Water content	NAR	SLA	Final Size	Protein quantity	Starch End of Night	Starch End of Day	Nitrates End of Day	Nitrates End of Night	Nitrite	Sucrose End of Day	Sucrose End of Night	RGR	Chlorophyll a	Chlorophyll b	Carotenoids	Amino acids
BUN1	NA	2.21897	2.35443	5.77075	2.75892	0.595297	2.69215	0.00264105	8.88852	42.9045	29.5181	29.5181	73.7533	0.242571	1.76928	0.0142712	6.5895	4.91496	0.02038	0.03305	0.025582	0.0184057	10.9114
BUN3	NA	2.77116	4.14244	5.38862	9.56787	0.905638	3.73385	0.00155513	6.87285	47.486	23.8471	23.8471	13.5786	0.502078	0.522598	0.00381948	1.33174	2.65451	0.0253163	0.0426958	0.0362662	0.0276433	11.2408
BUN4	NA	2.03881	4.13417	4.59034	4.81019	1.24506	3.59427	0.00328048	12.8349	23.2778	6.42959	6.42959	56.2221	0.0446165	0.0251458	0.00144891	0.38803	0	0.0528553	0.0184293	0.0439559	0.00812449	10.3648
BUN6	NA	2.13475	3.73867	6.42939	6.83077	1.5346	6.02275	0.00330303	12.8514	50.3341	32.6962	32.6962	50.1775	0.0452769	0.926846	0.0314733	5.37954	0	0.063066	0.0824993	0.0473429	0.0375153	27.961
CLI1	NA	2.6602	2.56217	4.49511	4.29308	1.02438	0.817172	0.00267046	7.90802	75.2594	17.2003	17.2003	90.504	0.245602	2.17126	0.0328642	1.11123	0.562329	0.0230829	0.0636569	0.041885	0.0522776	19.4473
CLI2	NA	2.12221	2.63852	4.8549	14.8206	1.21099	6.01528	0.0027132	10.6323	64.5678	16.2315	16.2315	52.6639	0.0784097	1.13697	0.0399391	6.76333	4.04532	0.0286676	0.0902452	0.0520188	0.0336761	18.99
CLI3	NA	2.23093	3.01647	3.50765	5.65216	1.19036	3.40875	0.003907	5.47343	44.3416	6.90012	6.90012	40.4083	0.0801567	0.341103	0.00783785	4.11979	4.15431	0.0213488	0.0151175	0.0524378	0.0147655	26.4535
CLI4	NA	2.17667	3.07267	4.55505	8.21366	1.30362	1.93454	0.00109084	7.51186	97.4446	5.81425	5.81425	42.4998	0.301786	0.278353	0.0134705	1.09129	0.6218	0.0258155	0.053898	0.0386033	0.0434056	17.4696
COU1	NA	3.39693	2.86879	4.77888	31.3948	1.34409	3.55949	0.0048847	20.074	140.569	17.5209	17.5209	8.19244	0.15626	0.119554	0.0117642	0.0218468	0	0.0238599	0.0264599	0.0282806	0.0191814	75.599
COU2	NA	3.61477	4.15613	8.24844	22.964	2.65525	1.35256	0.0023601	11.3595	173.597	17.8523	17.8523	50.727	0.0649288	1.21568	0.0179733	5.92852	5.37058	0.0434113	0.0772205	0.0470649	0.03639	29.2638
DER1	NA	2.3735	5.63051	6.38291	7.11297	0.713845	2.07735	0.00148899	6.69691	49.1664	9.55178	9.55178	15.996	0.233093	0.0711997	0.0123172	2.69125	2.41169	0.0200136	0.031972	0.0147087	0.0240979	8.87215
DER2	NA	2.71571	2.77626	5.05517	7.64551	1.09641	5.55126	0.0037469	17.8752	44.6839	28.5797	28.5797	131.347	0.0265412	1.60949	0.0250473	1.367	2.13631	0.0517005	0.064288	0.04195	0.0288839	41.452
DER4	NA	1.91983	2.33351	4.06001	3.44097	0.987421	2.25852	0.00218948	8.29986	57.4367	5.45275	5.45275	104.885	0.624045	0.985624	0.0215338	1.72438	1.15973	0.0280012	0.0595107	0.0378358	0.0245091	91.151
DER6	NA	2.59091	3.24127	5.41967	6.56747	1.51913	1.36617	0.00256403	7.8551	50.4396	6.12917	6.12917	71.345	0	1.2354	0.0155888	0	1.98288	0.0384817	0.00857431	0.0159646	0.00661055	32.7558
DER7	NA	1.74565	1.99183	2.15975	9.56575	1.72508	1.74829	0.00780496	7.14556	20.2073	11.825	11.825	33.695	0.0869078	0.348189	0.0099694	2.20618	2.1462	0.0547732	0.0242783	0.0155939	0.0108351	19.5208
DOG1	NA	1.68691	2.30048	3.53611	28.429	0.963331	7.18092	0.00230585	7.35194	49.2985	16.1842	16.1842	36.783	0.670159	0.678198	0.0119484	1.00822	0.843818	0.0229287	0.0443847	0.041107	0.0230283	14.9438
DOG2	NA	1.70918	2.62735	3.7609	6.32937	1.30625	5.23976	0.00306363	9.12356	42.758	24.922	24.922	109.884	0.104129	0.75866	0.0282482	1.83166	2.10831	0.0349696	0.037312	0.0294434	0.0162095	4.39336
DOG3	NA	2.33119	3.97059	6.01298	9.69594	1.32927	4.01144	0.00210115	7.10396	41.7693	23.3502	23.3502	34.6998	0.303724	0.937102	0.0203682	2.2018	1.52508	0.0352642	0.0443047	0.0285749	0.0189428	36.5205
DOG4	NA	2.48023	3.08756	3.99736	3.37429	0.78818	2.94593	0.00273895	6.23298	41.2077	11.7487	11.7487	67.8244	0.140277	0.752706	0.0187788	1.19151	2.32234	0.0212362	0.0430224	0.0437862	0.017609	13.6132
DOG6	NA	2.11622	2.35613	8.20003	3.42886	0.890669	5.64178	0.00193639	7.95634	49.7036	27.7352	27.7352	57.5711	0.773168	1.68322	0.0171168	6.08251	0.0787891	0.0247472	0.0321806	0.020829	0.0154751	17.6494
DOG8	NA	3.64387	3.54936	5.67927	15.6332	0.96006	6.20057	0.00199218	8.9547	64.1447	11.483	11.483	84.2201	0.408089	0.820691	0.0103218	0.623857	1.39442	0.0284416	0.0607737	0.033721	0.02642	12.5083
DOG9	NA	5.06662	2.89513	8.91415	12.0547	1.66603	7.55469	0.00179333	8.45513	75.218	9.46698	9.46698	57.0566	0.116254	0.663909	0.0145177	0.589007	1.09036	0.0650227	0.0462262	0.0242236	0.0197865	25.4027
ESC1	NA	2.2377	4.06411	6.12823	3.30403	0.384206	1.78587	0.00113277	6.00682	44.2676	15.9992	15.9992	35.9868	0.118871	0.605133	0.0228204	5.48143	2.98087	0.00853205	0.0783504	0.0176434	0.0337095	6.46631
LAH1	NA	0.987611	1.64842	3.41269	3.39146	1.60873	5.02219	0.00440607	4.39214	27.6782	11.0405	11.0405	2.73593	0.0550155	0.760616	0.0248112	0.471152	0	0.0348316	0.062402	0.071571	0.0187206	18.2364
LAH3	NA	3.35268	1.63419	4.82475	19.857	1.58091	10.0075	0.00220671	9.90569	53.1126	12.9802	12.9802	46.2555	0.111323	0.310479	0.0209599	1.3254	5.3419	0.0399977	0.0399914	0.0243019	0.0221668	8.99954
LAH8	NA	3.22972	4.0746	5.26506	6.03447	1.04949	0.75478	0.00244253	13.4188	96.1476	23.7848	23.7848	124.64	0.448123	0.699797	0.0141269	0.4596	2.8783	0.0252865	0.0485228	0.0190538	0.0284554	10.8127
ROUN1	NA	3.91516	4.39544	8.01439	5.79315	0.361215	3.17324	0.0022883	11.5178	76.0957	27.0533	27.0533	20.1769	0.511704	0.207967	0.0104596	1.4847	0.785655	0.00899781	0.0351322	0.0298092	0.0340968	16.0222
ROUN3	NA	4.61541	3.79842	7.04462	3.41384	0.670382	3.55847	0.00230897	6.44744	51.46	19.1345	19.1345	156.173	0.0246729	0.135727	0.0121742	1.49187	2.54842	0.016971	0.0154767	0.0167966	0.00508133	15.1791
ROUN5	NA	2.90715	4.9339	6.794	3.98605	1.14424	2.2935	0.00506341	16.5514	66.6849	16.2262	16.2262	61.794	0.191848	0.463757	0.0309173	3.77725	2.12782	0.0324016	0.0462433	0.0232722	0.0233396	28.6299
ROUN6	NA	2.92901	2.31528	3.07015	16.5243	0.533716	8.018	0.00221098	7.53153	50.8452	24.2455	24.2455	12.017	0.0647388	0.461556	0.0157493	2.69984	3.52202	0.0163072	0.032641	0.046033	0.0203562	6.67915
ROUN8	NA	2.51545	3.73919	3.57909	5.21751	0.680196	1.08393	0.001463	9.42581	71.0162	11.4849	11.4849	55.646	0.220955	0.678311	0.00853556	1.60524	2.11112	0.0159165	0.0246849	0.0321035	0.0213612	49.6894
SCH1	NA	2.03974	4.30388	4.78857	4.03995	0.795441	3.00635	0.00281177	7.0216	51.4316	13.2605	13.2605	31.762	0.153948	0.447097	0.0132595	3.24139	2.17726	0.0163801	0.048109	0.0195296	0.0234926	13.9607
SCH3	NA	1.40413	4.07491	4.03916	6.01605	0.990079	3.45765	0.0035773	6.9027	34.7611	11.0869	11.0869	52.713	0.172574	0.692764	0.0218693	1.29492	0.660962	0.0274952	0.0882371	0.035757	0.0420611	22.0884
SCH5	NA	4.02232	2.25456	3.71457	31.816	2.1507	6.31157	0.00427439	5.41699	49.1966	8.88226	8.88226	41.3617	0.0413624	0.478455	0.00750167	1.2594	5.11662	0.0427301	0.0223278	0.0213814	0.0121819	17.9323
TIE10	NA	2.93048	2.71927	2.96963	11.2151	2.2329	1.2925	0.00223027	4.44952	43.5478	7.10331	7.10331	106.519	0.0432901	0.467005	0.0083135	4.19802	5.81718	0.04918	0.0498586	0.0133362	0.027166	14.498
TIE15	NA	3.54014	5.1618	9.06581	31.5245	1.42302	3.16154	0.00142744	13.8979	89.499	21.4974	21.4974	88.5876	0.742606	1.8239	0.0130953	3.08026	3.90398	0.0680786	0.0938402	0.0207035	0.0504813	15.2631
TIE17	NA	2.44776	3.25236	5.38546	13.0171	1.25798	4.19945	0.00379853	7.40176	66.1629	5.33002	5.33002	65.5944	0.129905	0.31101	0.030044	4.15234	3.32609	0.0222292	0.0604685	0.0663222	0.0345981	6.48593
TIE3	NA	3.76566	2.7528	7.28978	20.3583	1.9152	2.54546	0.00141135	4.95282	73.5662	9.4114	9.4114	75.8438	0.153277	0.264921	0.0104085	5.55212	5.93056	0.031434	0.0894558	0.0310973	0.0485654	20.1748
TIE4	NA	2.40648	2.59999	5.32272	7.85922	1.7547	2.00362	0.00172378	6.47609	91.2942	12.7977	12.7977	120.776	0.1178	0.407561	0.0273982	7.00308	3.25284	0.0335311	0.0653364	0.0325457	0.0287619	25.6013
TIE5	NA	3.34613	4.01418	7.1653	13.2195	1.71131	2.20959	0.0013695	10.5096	162.844	23.1349	23.1349	61.8843	0.261439	0.893668	0.0275406	3.08535	4.92859	0.0320814	0.0851685	0.0189581	0.0459617	30.719
TIE7	NA	3.34776	2.48936	6.50226	26.5489	0.817169	4.66132	0.0014192	17.1836	73.5212	28.0046	28.0046	59.6406	0.021934	0.993817	0.0212303	8.45895	7.195	0.0295831	0.0563033	0.0226504	0.0390522	8.16431
TIE8	NA	2.02321	3.00172	4.41806	4.91628	0.85966	3.02601	0.00134389	7.84478	37.2926	27.9289	27.9289	265.764	0.143462	0.156138	0.00566821	6.52426	2.83088	0.0269052	0.023299	0.0107463	0.0125199	12.1239
TIE9	NA	3.16849	3.7045	10.547	13.6261	0.196955	2.85948	0.000916156	8.74089	56.9664	48.2135	48.2135	263.875	0.123453	0.392735	0.0099334	0.59412	7.61937	0.00517676	0.0599589	0.00816717	0.030169	12.7919
UNK2	NA	3.0921	3.79995	6.97554	20.7997	2.21011	3.31223	0.0017338	12.314	134.855	16.8379	16.8379	103.315	0.0702236	0.548791	0.00896537	4.046	4.18308	0.0475233	0.0630321	0.0875288	0.0357426	9.8111
VEN10	NA	3.28767	3.60797	5.11834	4.93285	1.34941	1.8724	0.00193495	8.70873	55.0351	21.471	21.471	106.46	0.131974	0.519531	0.0199559	4.31651	2.33171	0.033923	0.0522138	0.030363	0.0269549	11.1248
VEN12	NA	2.08499	3.33922	4.54326	4.67143	1.45579	2.35131	0.00207374	5.26174	49.9001	24.9935	24.9935	208.118	0.172142	0.87931	0.0352248	2.66302	2.88024	0.0354607	0.0517151	0.0639431	0.0169156	14.3056
VEN14	NA	4.01888	3.93599	4.75539	7.79418	1.4586	3.35336	0.00235849	28.3937	30.6564	37.2195	37.2195	39.3374	0.0704855	0.335575	0.0287503	1.34682	8.24815	0.0813497	0.102716	0.0368683	0.0592649	18.2631
VEN2	NA	6.94747	5.01872	7.24027	10.6417	2.32293	1.59853	0.00324789	3.21791	38.889	23.5645	23.5645	113.003	0.277475	0.266607	0.0163243	1.16626	5.80007	0.0379494	0.100767	0.0264325	0.0704925	26.4772
VEN6	NA	3.23776	2.56353	4.78652	5.32473	1.13792	1.10558	0.00306632	6.7665	53.9502	30.3865	30.3865	208.112	0.141989	0.0933963	0.0192904	8.16747	4.2245	0.0228265	0.0388446	0.0203774	0.0156143	23.1455

## Sheet: Correlations
Spearman’s correlation coefficient matrix of growth and physiological parameters of 49 strains
	Area SGR Day	Area SGR Night	Area SGR Daily	Water content	NAR	SLA	Protein quantity	Starch End of Night	Starch End of Day	Nitrate End of Day	Nitrate End of Night	Nitrite	Sucrose End of Day	Sucrose End of Night	RGR	Chlorophyll a	Chlorophyll b	Carotenoids	Amino Acids	Starch turnover	Nitrate Consumption	Sucrose turnover
Area SGR Day	1	0.424592	0.683571	0.459388	-0.233673	0.55102	0.272041	0.0188776	-0.0633673	0.31	0.497041	0.125102	-0.09	-0.129115	0.275408	-0.0546939	0.0754082	-0.0391837	0.0679592	-0.0763265	0.416327	0.0221429
Area SGR Night	0.424592	1	0.876429	0.407449	0.0965306	0.367959	0.182959	-0.123776	-0.0394898	0.552245	0.55898	0.61949	0.0835714	0.106456	0.625102	0.448878	0.610918	0.40949	0.324082	0.128367	0.448469	-0.0455102
Area SGR Daily	0.683571	0.876429	1	0.47602	-0.108776	0.56602	0.251939	-0.0452041	0.0316327	0.492857	0.643163	0.497449	0.0361224	0.00423577	0.571633	0.291633	0.463163	0.277653	0.252347	0.11949	0.540714	0.0395918
Water content	0.459388	0.407449	0.47602	1	-0.394898	0.617143	0.21949	-0.34449	-0.22449	0.410306	0.392653	0.466633	-0.124388	0.0793059	0.0695918	0.138571	0.430204	0.103673	0.0787755	0.0759184	0.276939	-0.355918
NAR	-0.233673	0.0965306	-0.108776	-0.394898	1	-0.622959	-0.476939	0.0173469	-0.0786735	0.072449	0.0338776	-0.199388	-0.0885714	-0.149171	0.600714	-0.113469	0.117653	-0.19398	-0.130612	-0.0960204	0.0244898	0.00132653
SLA	0.55102	0.367959	0.56602	0.617143	-0.622959	1	0.54398	-0.174592	0.0295918	0.199286	0.383469	0.364796	0.0163265	-0.0385302	0.0860204	0.141633	0.217551	0.111429	0.171122	0.167347	0.33102	0.0484694
Protein quantity	0.272041	0.182959	0.251939	0.21949	-0.476939	0.54398	1	0.168571	0.459286	-0.0218367	0.108469	0.393061	0.418265	0.275427	-0.154796	0.391735	0.0468367	0.336429	0.38102	0.329898	0.131633	0.300714
Starch End of Night	0.0188776	-0.123776	-0.0452041	-0.34449	0.0173469	-0.174592	0.168571	1	0.479796	-0.392755	-0.275816	0.00479592	0.52602	0.371268	-0.0195918	0.0478571	-0.24898	0.0907143	-0.0841837	-0.309286	-0.197347	0.522755
Starch End of Day	-0.0633673	-0.0394898	0.0316327	-0.22449	-0.0786735	0.0295918	0.459286	0.479796	1	-0.256633	-0.0966327	0.0759184	0.48898	0.190763	-0.062449	0.105204	-0.194898	0.0678571	0.0644898	0.638163	0.00857143	0.515816
Nitrate End of Day	0.31	0.552245	0.492857	0.410306	0.072449	0.199286	-0.0218367	-0.392755	-0.256633	1	0.705714	0.240306	-0.305714	-0.262975	0.375714	0.0718367	0.478163	0.0212245	0.25102	0.0838776	0.418265	-0.189592
Nitrate End of Night	0.497041	0.55898	0.643163	0.392653	0.0338776	0.383469	0.108469	-0.275816	-0.0966327	0.705714	1	0.183163	-0.383571	-0.438275	0.537347	-0.0631633	0.398061	-0.178776	0.0913265	0.222449	0.901633	-0.0633673
Nitrite	0.125102	0.61949	0.497449	0.466633	-0.199388	0.364796	0.393061	0.00479592	0.0759184	0.240306	0.183163	1	0.389388	0.513498	0.107755	0.787143	0.66898	0.677347	0.479388	0.124082	0.117857	-0.0211224
Sucrose End of Day	-0.09	0.0835714	0.0361224	-0.124388	-0.0885714	0.0163265	0.418265	0.52602	0.48898	-0.305714	-0.383571	0.389388	1	0.775351	-0.138061	0.566224	-0.0847959	0.602449	0.268673	0.0365306	-0.355204	0.552143
Sucrose End of Night	-0.129115	0.106456	0.00423577	0.0793059	-0.149171	-0.0385302	0.275427	0.371268	0.190763	-0.262975	-0.438275	0.513498	0.775351	1	-0.258739	0.665476	0.0232712	0.70319	0.254657	-0.138199	-0.400817	-0.00443991
RGR	0.275408	0.625102	0.571633	0.0695918	0.600714	0.0860204	-0.154796	-0.0195918	-0.062449	0.375714	0.537347	0.107755	-0.138061	-0.258739	1	-0.0517347	0.451633	-0.149694	-0.0940816	-0.0218367	0.445	0.0610204
Chlorophyll a	-0.0546939	0.448878	0.291633	0.138571	-0.113469	0.141633	0.391735	0.0478571	0.105204	0.0718367	-0.0631633	0.787143	0.566224	0.665476	-0.0517347	1	0.370306	0.92	0.520306	0.0507143	-0.0830612	0.0761224
Chlorophyll b	0.0754082	0.610918	0.463163	0.430204	0.117653	0.217551	0.0468367	-0.24898	-0.194898	0.478163	0.398061	0.66898	-0.0847959	0.0232712	0.451633	0.370306	1	0.235	0.338265	0.0532653	0.244898	-0.199694
Carotenoids	-0.0391837	0.40949	0.277653	0.103673	-0.19398	0.111429	0.336429	0.0907143	0.0678571	0.0212245	-0.178776	0.677347	0.602449	0.70319	-0.149694	0.92	0.235	1	0.479592	-0.00234694	-0.208265	0.0666327
Amino Acids	0.0679592	0.324082	0.252347	0.0787755	-0.130612	0.171122	0.38102	-0.0841837	0.0644898	0.25102	0.0913265	0.479388	0.268673	0.254657	-0.0940816	0.520306	0.338265	0.479592	1	0.162959	-0.00561224	0.0659184
Starch turnover	-0.0763265	0.128367	0.11949	0.0759184	-0.0960204	0.167347	0.329898	-0.309286	0.638163	0.0838776	0.222449	0.124082	0.0365306	-0.138199	-0.0218367	0.0507143	0.0532653	-0.00234694	0.162959	1	0.276837	0.102041
Nitrate Consumption	0.416327	0.448469	0.540714	0.276939	0.0244898	0.33102	0.131633	-0.197347	0.00857143	0.418265	0.901633	0.117857	-0.355204	-0.400817	0.445	-0.0830612	0.244898	-0.208265	-0.00561224	0.276837	1	-0.0444898
Sucrose turnover	0.0221429	-0.0455102	0.0395918	-0.355918	0.00132653	0.0484694	0.300714	0.522755	0.515816	-0.189592	-0.0633673	-0.0211224	0.552143	-0.00443991	0.0610204	0.0761224	-0.199694	0.0666327	0.0659184	0.102041	-0.0444898	1
FDR values for the above correlations
	Area SGR Day	Area SGR Night	Area SGR Daily	Water content	NAR	SLA	Protein quantity	Starch End of Night	Starch End of Day	Nitrate End of Day	Nitrate End of Night	Nitrite	Sucrose End of Day	Sucrose End of Night	RGR	Chlorophyll a	Chlorophyll b	Carotenoids	Amino Acids	Starch turnover	Nitrate Consumption	Sucrose turnover
Area SGR Day	NA	0.0278476	3.75559e-06	0.0122535	0.578327	0.000928792	0.391128	1	1	0.237365	0.00460394	0.981305	1	0.975126	0.375871	1	1	1	1	1	0.0334655	1
Area SGR Night	0.0278476	NA	8.15066e-07	0.040573	1	0.0898551	0.817464	0.98317	1	0.000892769	0.000716095	7.59938e-05	1	0.99949	6.00454e-05	0.0158302	0.000107836	0.038833	0.191758	0.976337	0.0159861	1
Area SGR Daily	3.75559e-06	8.15066e-07	NA	0.00804956	0.998165	0.000565519	0.486959	1	1	0.00515874	2.7151e-05	0.00455279	1	1	0.000466538	0.306489	0.0111569	0.365853	0.484948	0.988596	0.00128762	1
Water content	0.0122535	0.040573	0.00804956	NA	0.0528169	8.37335e-05	0.649412	0.137117	0.624493	0.0381553	0.055309	0.0102274	0.98232	1	1	0.957376	0.0245208	1	1	1	0.369027	0.112152
NAR	0.578327	1	0.998165	0.0528169	NA	6.57359e-05	0.00786064	1	1	1	1	0.745924	1	0.932212	0.000161147	0.994674	0.990641	0.770374	0.972613	1	1	1
SLA	0.000928792	0.0898551	0.000565519	8.37335e-05	6.57359e-05	NA	0.0011624	0.850368	1	0.746392	0.0665616	0.0953352	1	1	1	0.950676	0.659007	0.996326	0.863207	0.876609	0.17168	1
Protein quantity	0.391128	0.817464	0.486959	0.649412	0.00786064	0.0011624	NA	0.872329	0.0122845	1	0.998355	0.0548487	0.0320659	0.375785	0.916642	0.0563568	1	0.157113	0.0698658	0.174822	0.970836	0.270981
Starch End of Night	1	0.98317	1	0.137117	1	0.850368	0.872329	NA	0.00729804	0.0551936	0.374041	1	0.00201432	0.0843976	1	1	0.501592	1	1	0.239852	0.755244	0.00221886
Starch End of Day	1	1	1	0.624493	1	1	0.0122845	0.00729804	NA	0.463971	1	1	0.00572578	0.784521	1	1	0.766279	1	1	3.40103e-05	1	0.00271658
Nitrate End of Day	0.237365	0.000892769	0.00515874	0.0381553	1	0.746392	1	0.0551936	0.463971	NA	1.13138e-06	0.544936	0.252535	0.433442	0.0774925	1	0.00761494	1	0.49149	1	0.0320659	0.789593
Nitrate End of Night	0.00460394	0.000716095	2.7151e-05	0.055309	1	0.0665616	0.998355	0.374041	1	1.13138e-06	NA	0.816629	0.0664268	0.0203501	0.0014293	1	0.0494674	0.834248	1	0.634691	8.15066e-07	1
Nitrite	0.981305	7.59938e-05	0.00455279	0.0102274	0.745924	0.0953352	0.0548487	1	1	0.544936	0.816629	NA	0.0591108	0.00290391	0.998781	8.15066e-07	7.92363e-06	5.1868e-06	0.00737614	0.982748	0.990422	1
Sucrose End of Day	1	1	1	0.98232	1	1	0.0320659	0.00201432	0.00572578	0.252535	0.0664268	0.0591108	NA	8.15066e-07	0.958447	0.000561614	1	0.000150678	0.406644	1	0.1136	0.000895722
Sucrose End of Night	0.975126	0.99949	1	1	0.932212	1	0.375785	0.0843976	0.784521	0.433442	0.0203501	0.00290391	8.15066e-07	NA	0.453756	9.42846e-06	1	1.30234e-06	0.473611	0.95816	0.046699	1
RGR	0.375871	6.00454e-05	0.000466538	1	0.000161147	1	0.916642	1	1	0.0774925	0.0014293	0.998781	0.958447	0.453756	NA	1	0.0148125	0.930828	1	1	0.0173676	1
Chlorophyll a	1	0.0158302	0.306489	0.957376	0.994674	0.950676	0.0563568	1	1	1	1	8.15066e-07	0.000561614	9.42846e-06	1	NA	0.0859559	8.15066e-07	0.00238429	1	1	1
Chlorophyll b	1	0.000107836	0.0111569	0.0245208	0.990641	0.659007	1	0.501592	0.766279	0.00761494	0.0494674	7.92363e-06	1	1	0.0148125	0.0859559	NA	0.571643	0.152378	1	0.52192	0.744517
Carotenoids	1	0.038833	0.365853	1	0.770374	0.996326	0.157113	1	1	1	0.834248	5.1868e-06	0.000150678	1.30234e-06	0.930828	8.15066e-07	0.571643	NA	0.00733699	1	0.704227	1
Amino Acids	1	0.191758	0.484948	1	0.972613	0.863207	0.0698658	1	1	0.49149	1	0.00737614	0.406644	0.473611	1	0.00238429	0.152378	0.00733699	NA	0.891412	1	1
Starch turnover	1	0.976337	0.988596	1	1	0.876609	0.174822	0.239852	3.40103e-05	1	0.634691	0.982748	1	0.95816	1	1	1	1	0.891412	NA	0.369482	1
Nitrate Consumption	0.0334655	0.0159861	0.00128762	0.369027	1	0.17168	0.970836	0.755244	1	0.0320659	8.15066e-07	0.990422	0.1136	0.046699	0.0173676	1	0.52192	0.704227	1	0.369482	NA	1
Sucrose turnover	1	1	1	0.112152	1	1	0.270981	0.00221886	0.00271658	0.789593	1	1	0.000895722	1	1	1	0.744517	1	1	1	1	NA
