# Supplementary material for: Extensive Variations in Diurnal Growth Patterns and Metabolism Among Ulva spp. Strains
Source: Plant Physiol. 2019 Feb 12;180(1):109–23. doi: 10.1104/pp.18.01513 (PMC6501106; doi:10.1104/pp.18.01513)
Supplement: Supplementary Data [file plphys_v180_1_109_s1.zip › PP2018-RA-01513R1_Supplemental_Dataset_2.xlsx]

## Sheet: GCMS_profile_per_strain
Average GC-MS metabolite amount per strain [Arbitrary Units]
Strain	timepoint	2-Isopropylmalate	Alanine	Arginine	Asparagine	Aspartic acid	Beta-alanine	Citric acid	Fructose	Fucose	Fumaric acid	Gaba	Glucose	Glutamic acid	Glyceric acid	Glycerol	Glycine	Isoleucine	Lactic acid	Leucine	Lysine	Malic acid	Maltose	Mannitol (or similar)	Methionine	Myo-insitol	Ornithine	Phenylalanine	Phosphoric Acid	Proline	4-Hydroxyproline	Putrescine	Pyroglutamic acid	Pyruvic acid	Raffinose	Rhamnose	Ribitol (or Arbitol)	Serine	Sorbose (or similar)	Succinic acid	Sucrose	Threonic acid	Threonine	Tryptophan	Tyramine	Tyrosine	Urea	Valine
CLO1	ED	243.675	62867.9	44.7702	20396.6	882.311	70.7354	14.1793	400.998	80.229	251.752	11.6965	231.785	2459.62	712.187	9210.41	24498.9	5323.72	202.425	5123.27	1354.88	131.381	617.268	92.3753	1217.22	3723.63	510.894	451.594	54.5416	217906	245.263	1647.84	2533.05	383.841	0.47172	264.706	222.3	7340	749.659	92.5781	10756.9	5380.96	747.221	19.7089	1298.7	173.449	2729.12	18481.2
CLO1	EN	67.61	41244.9	79.9787	5474.03	668.786	216.628	31.2587	231.423	58.7892	26.4347	14.1411	204.755	597.352	173.705	11960.9	53706.8	1628.58	131.454	2697.57	117.102	26.8213	307.786	89.0368	78.306	2525.03	213.035	99.1284	45.5013	304186	181.236	1248.19	1944.49	150.644	1.02597	344.729	91.501	4046.18	293.619	52.589	930.578	2015.67	253.213	6.66844	129.757	74.6811	2967.99	8585.88
CLO2	ED	373.138	115533	92.7712	24171.8	980.089	82.8776	28.9191	407.113	138.016	424.669	8.42789	315.997	3530.23	277.105	10893.4	34275.6	5227.15	421.479	5303.23	995.625	159.859	704.401	113.685	2047.62	2755.46	557.635	594.343	79.8844	490653	377.88	1544.3	3294.47	572.632	2.05149	869.941	266.153	10633.2	50.4728	109.476	8904.7	5775.19	940.025	59.9422	951.206	277.531	2064.36	18247.6
CLO2	EN	129.321	47853.5	145.734	4356.6	625.848	105.509	50.952	142.511	66.6277	47.8255	11.0579	233.331	410.288	85.26	8846.92	45427.8	1234.87	635.196	2467.15	133.528	28.4186	294.781	132.486	99.6708	2092.4	185.052	88.0689	40.1635	359933	197.079	2175.75	1348.32	210.791	1.84842	595.93	102.306	3011.53	55.9599	42.7377	335.26	2727.83	259.909	4.45636	153.259	56.1316	1676.36	9014.54
LET1	ED	111.559	40521.6	19.8776	8878.69	402.984	72.4108	10.2135	965.831	92.9155	41.5154	15.4524	461.78	1667.47	543.103	11798.8	9995.26	3353.05	294.518	3414.94	120.142	92.1921	145.305	113.684	269.321	3232.53	189.851	453.663	59.7008	399586	122.023	532.758	2631.3	175.309	1.92862	254.183	114.423	7148.93	631.934	71.5645	32283	11447.9	491.515	37.5244	149.48	239.15	2052.14	7641.58
LET1	EN	123.431	26422.7	25.9852	1923.62	195.191	54.3837	13.5965	575.809	50.6632	11.5792	1.44265	212.298	425.446	75.3756	6661.86	6273.74	1412.94	63.3491	1528.86	43.2406	14.6971	52.9499	96.0482	219.718	2347.14	68.2258	128.224	38.0505	410549	58.6625	983.816	1097.88	205.695	3.8996	899.443	77.7351	2115.62	96.6506	67.0231	14865.2	11552.7	182.41	9.18149	65.6829	59.9968	1088.94	4611.04
NET1	ED	165.157	46084.9	9.55777	9367.45	552.883	38.0859	10.7467	182.563	99.8402	317.083	7.31655	229.922	2448.65	95.1691	10983.1	10034.9	1587.48	371.962	1889.16	156.42	87.4109	391.765	58.4838	524.953	5577.52	196.063	406.267	77.8554	285312	383.45	844.477	2442.08	303.437	3.58709	324.068	134.456	6370.3	476.001	100.925	10004.1	7385.15	514.241	26.5778	183.229	218.618	13922.4	6281.91
NET1	EN	163.834	29197.7	6.51979	3928.82	711.349	72.7387	11.0486	262.385	108.28	30.4269	10.9617	221.738	1963.05	81.2396	10640	22796	1274.99	301.6	1696.56	415.358	29.5272	209.603	41.6375	135.215	3303.71	90.8651	128.994	106.313	299226	219.034	1109.94	3205.31	65.253	2.05835	236.413	86.0102	3247.39	131.819	59.985	5119.51	3617.2	310.222	10.1975	428.232	94.559	6973.48	4177.11
NET2	ED	262.641	56972.6	14.4959	12065.1	656.251	84.6668	11.5743	196.86	145.378	324.651	10.3417	227.993	2866.46	374.073	9598.85	19486	2164.77	546.208	2287.35	229.546	138.665	262.096	67.958	732.623	6701.21	297.977	646.326	68.0113	472063	329.993	1480.81	3526.91	227.149	2.31802	362.113	221.375	9640.39	170.209	114.869	9199.39	9321.96	636.231	40.3687	263.645	267.241	7625.99	8367.3
NET2	EN	252.087	53120.2	12.6363	5991.1	850.382	158.169	8.71738	251.209	84.0945	34.6952	19.1282	253.82	1369.33	69.1132	9342.06	40008.3	1247.52	331.839	2002.17	106.86	49.1489	241.155	74.9865	178.245	6323.44	188.5	129.605	54.8346	442362	304.214	2036.71	3020.65	205.646	3.68379	430.237	168.336	5269.27	74.3554	55.1568	3645.29	8233.29	337.589	11.1957	133.198	116.996	9693.93	7272.07
NET3	ED	182.012	40150.2	3.0747	15260.5	838.223	79.4072	18.5639	435.921	122.643	283.901	37.0056	376.592	3796.42	231.193	6354.05	11798.5	1541.27	402.051	1901.68	202.128	159.875	423.926	50.4094	575.168	5793.04	294.457	553.698	90.3313	375627	397.819	772.05	3747.12	176.698	4.20454	178.898	136.534	6869.06	253.601	116.114	10355.2	8349.61	542.345	38.509	222	345.455	6568.77	5597.7
NET3	EN	184.278	46031.3	9.99218	7907.24	1050.75	136.545	9.54179	281.898	112.761	34.9571	26.5462	235.226	2711.92	255.96	8986.1	28290	1585.33	436.556	2105.18	140.715	73.6335	322.241	69.9751	218.137	5415.81	209.188	207.356	101.471	406514	278.041	1191.17	4516.45	186.387	2.1287	324.218	145.288	4494.81	83.4617	98.3666	4557.8	8084.43	358.753	9.93796	164.018	214.015	6191.79	6442.4
NET5	ED	189.258	61922.1	4.72165	10564.4	562.965	72.0633	39.9779	203.402	108.226	244.973	22.8623	259.485	1912.19	407.247	10691.7	13038	2772.04	250.655	2800.98	143.318	83.3049	208.953	66.3675	1024.79	6239.14	267.791	428.455	41.4168	350836	413.811	1448.97	3120.33	234.195	0.33726	208.124	211.132	6428.55	390.149	76.7128	4617.72	7789.89	690.971	29.1495	162.601	161.134	9071.03	12439.4
NET5	EN	244.157	46572.2	5.2877	3163.3	322.341	79.5536	14.6825	653.819	50.6151	21.7956	10.0595	415.804	746.825	75.9028	6588.98	27344.4	1598.27	82.1825	1924.23	71.4385	19.7619	128.304	95.3175	251.329	5095.9	152.103	163.8	36.1607	417699	162.063	1553.5	1821.75	147.123	3.39285	1185.62	386.637	2963.08	586.478	4.375	27006.4	8556.82	266.964	17.8571	31.627	67.371	3675.64	7121.62
TRA1	ED	276.276	41320	18.3174	6857.37	278.296	43.9835	22.6971	1024.33	82.4998	39.2652	8.18339	502.594	987.265	453.892	13049.5	7410.55	6745.35	312.434	5575.39	58.6183	69.9512	122.298	115.749	790.617	1688.54	171.687	421.433	51.3282	379757	53.5018	941.748	1973.88	166.315	3.93069	392.268	261.471	6389.25	2489.23	47.5776	16400.5	10502.6	389.657	27.6782	92.5172	262.454	1634.18	15675.9
TRA1	EN	111.631	34153	13.7721	3140.36	206.011	48.5301	17.5558	365.232	48.0513	14.0068	12.0263	221.87	682.92	71.5687	5913.34	7868.54	1033.03	145.322	1315.41	65.1433	39.6501	59.6604	84.8833	163.939	1117.01	101.821	108.552	56.0411	265057	49.641	1344.56	1663.74	143.322	2.97961	794.073	279.135	1649.61	387.249	51.0416	1192.04	7557.63	127.869	10.5006	71.7851	52.766	1192.06	3544.21
TRA10	ED	233.933	101334	20.7123	12147.3	593.406	85.6596	31.5992	1649.42	60.7124	72.8024	12.4217	860.76	2576.87	1570.09	13442.1	23228.2	8993.65	206.704	7711.14	97.155	152.125	326.055	215.323	2608.78	3722.99	330.689	664.313	77.1969	450222	85.359	1298.22	3855.77	292.126	1.76457	905.192	816.479	9381.07	2921.3	97.7962	49334.7	17688.5	620.143	35.6546	122.006	345.325	2212.74	21094.1
TRA10	EN	121.888	69019.8	23.024	3648.95	268.516	72.3374	16.2661	620.15	54.349	25.0505	10.2645	307.982	869.645	110.754	6278.83	12905.2	2296.37	96.5282	1712.07	65.1576	40.2005	103.293	133.839	454.104	2192.32	177.437	137.462	31.3076	260265	48.9846	1996.41	1666.58	446.327	1.79266	1727.85	526.733	2448.26	1516.3	103.379	12253.6	11266.6	200.521	11.1381	79.05	74.1214	981.426	5737.22
TRA2	ED	393.25	90141.2	26.875	19170	1015.58	105.653	65.5833	1962.93	208.181	73.5972	9.04167	1252.21	5065.43	1565.97	12185.9	20758	19444.3	475.917	15765.6	177.903	204.944	378.889	222.931	1938.96	4945.97	407.292	1991.07	72.75	689071	104.014	535.681	5544.35	321.306	2.70833	636.972	624.125	14784.8	17796.4	131.778	67557.1	17250.7	1169.11	339.653	200.667	2614.32	2244.85	39558.9
TRA2	EN	131.059	104643	39.7749	3030.07	440.453	155.363	20.4156	1119.05	91.9	13.7711	12.0608	649.874	1070.88	147.737	10099	47981.9	6764.32	129.024	6487.49	131.117	31.6346	184.341	207.099	1161.49	5232.23	146.145	354.928	40.1234	567006	69.7769	2262.4	2298.12	396.164	3.15408	2118.86	861.19	6516.48	5692.63	45.5189	50414	16185.8	408.091	32.2411	90.7567	193.801	1842.46	23624.8
TRA8	ED	422.615	49477.8	100.255	4877.54	402.835	87.8665	64.4259	2609.07	99.5324	29.8615	9.81897	1481.5	1448.62	934.728	12135.2	7626.76	12415.6	154.558	11698.7	103.65	73.3787	352.596	250.3	440.709	5975.5	183.09	608.908	50.569	569253	104.427	1228.06	2625.28	289.556	4.86477	1200.28	1272.32	9713.95	1045.93	53.0211	48907.1	18060.5	776.434	36.6078	148.687	632.232	1362.88	31058.3
TRA8	EN	184.257	38469	72.3478	1703.58	270.254	94.3713	56.399	1153.14	34.3823	19.4513	3.1952	536.429	594.062	127.832	7982.58	6386.86	2922.38	180.23	4052.43	80.245	25.5963	131.411	140.06	845.061	3443.94	82.8266	250.042	39.7576	575053	71.3519	1301.12	1341.19	392.31	4.74846	1417.78	872.775	3844.03	639.874	14.192	39272.9	16641.8	319.437	15.3049	117.631	251.881	1281.27	14833.1
TRA9	ED	251.506	64449.4	50.0103	4949.81	358.278	31.4145	29.1473	1168.4	82.1216	60.7871	3.45928	740.828	1492.34	710.518	23258.3	11880.3	4978.13	582.711	4054.51	65.7796	107.023	215.172	175.133	208.434	3427.84	198.792	325.571	49.0687	369010	63.5114	1039.14	2797.01	276.636	1.13522	1499.85	536.251	7036.83	1860.12	68.4846	16932.8	15590.4	450.589	23.2747	75.6365	139.737	2492.55	10870
TRA9	EN	173.158	31217.3	72.5351	1632.97	143.515	38.6992	28.6609	744.972	69.2587	16.2718	11.3217	291.343	263.896	130.425	7051.5	13532.3	1050.67	12.0155	1054.04	58.7734	27.8267	105.979	134.297	129.485	2412.4	149.527	102.077	24.4796	270247	39.6102	1511.7	748.724	180.645	6.09484	2078.74	763.746	1613.58	334.34	40.7232	13299.6	14146.8	120.865	7.97639	75.4063	42.0317	1198.59	3593.26
UNK1	ED	496.541	114016	270.14	30650.4	866.767	87.246	89.5813	567.266	157.391	303.359	12.2093	499.942	2273.71	1391.24	16584.1	39446.9	6255.5	249.845	6154.27	576.291	130.459	482.834	133.482	1491.64	4685.7	809.779	624.871	96.1418	624729	414.96	1507.21	3359.11	450.963	4.0562	496.353	247.913	15443.7	79.3822	113.779	5717.06	6383.36	963.124	43.3547	587.466	209.897	2690.5	20048.7
UNK1	EN	198.933	94665.3	156.98	12489.1	990.609	456.013	49.8735	403.206	106.946	52.1076	22.7269	412.118	925.34	116.255	9171.06	135707	2397.25	327.885	3658.76	111.527	64.0117	64.0009	156.953	185.665	3392.7	359.924	248.737	92.9775	634531	344.159	1340.14	2509.39	492.493	1.26061	589.449	128.851	8826.34	70.8228	118.143	135.221	4512.08	564.425	11.6162	156.907	109.238	1909.58	10826.8
UNK2	ED	390.191	107418	195.25	31820.1	1011.64	522.056	64.4752	359.074	177.133	365.772	16.6572	347.101	3341.49	850.817	10635.7	55452	8707.96	253.618	8800.86	1547.6	183.905	340.091	89.1007	2916.06	2965.05	817.918	778.027	174.51	535938	450.179	1597.45	4097.24	342.269	2.45418	312.393	225.163	13931.4	186.944	167.242	2970.67	6304.66	1037.16	75.1628	1517.23	361.114	2203.65	27981.2
UNK2	EN	107.916	78360.3	226.972	13501.9	1522.06	1181.74	75.6505	675.725	136.135	38.6233	8.38423	739.454	1592.82	126.616	17204.5	133642	3005.06	331.841	4617.87	236.109	72.1394	60.8412	153.814	291.678	2819.88	482.059	320.768	116.624	605179	356.274	2514.59	3196.04	389.768	2.7233	586.158	210.427	9039.32	118.478	109.685	147.839	7629.96	593.03	19.5767	266.737	127.384	3223.16	14028.6
UNK3	ED	229.766	72144.9	92.3291	9590.24	483.456	72.9511	29.9331	447.796	127.301	474.368	12.2744	375.955	2131.79	976.277	9014.85	22588.1	3682.31	319.3	3514.77	203.486	129.236	355.801	85.1569	2285.54	3493.78	224.022	614.923	50.2296	383215	264.269	61.868	3126.81	220.199	1.19107	196.228	219.246	8140.63	66.4631	106.087	22115.8	4379.4	647.871	24.9988	241.771	246.039	6945.94	13891.5
UNK3	EN	247.958	69829.2	135.229	4471.7	432.86	196.622	38.724	230.319	101.906	46.9311	9.973	194.791	413.934	80.3271	7719.86	77230.4	1690.05	92.29	2355.49	56.6872	38.9378	68.862	129.888	224.331	4548.49	163.731	193.339	42.2878	405610	213.143	147.16	1783.63	338.697	2.52589	723.131	181.882	4876.71	46.9467	47.1072	2790.47	2219.08	373.046	6.04736	118.501	88.7124	6821.78	9061.97
UNK4	ED	65.9188	43232.5	60.3348	8087.55	600.208	118.932	23.3953	333.516	85.2016	358.392	13.2016	380.368	2514.74	404.363	10313.2	30964.1	2654.08	133.674	2476.8	371.677	87.1303	207.1	71.6766	734.835	1567.77	220.232	329.4	58.1702	270807	125.782	618.356	3351.03	164.618	1.21581	190.026	206.056	7495.66	777.827	89.0071	11524.1	3968.06	483.548	25.8867	398.09	191.645	10205.4	8874.82
UNK4	EN	243.478	96751.5	32.6703	4637.82	534.973	299.834	16.1784	361.777	104.788	52.0337	20.2073	696.293	1279.04	65.5887	7572.23	126406	1961.98	108.937	2430.53	69.552	32.4315	143.253	140.779	202.739	3622	208.28	174.493	61.1651	312011	93.6854	1007.48	3060.87	234.856	2.14233	1108.03	214.535	4505.18	46.9344	41.0429	8409.74	2284.97	390.552	12.0069	98.2229	106.462	8968.33	9742.1
Standard deviation of above means
Strain	timepoint	2-Isopropylmalate	Alanine	Arginine	Asparagine	Aspartic acid	Beta-alanine	Citric acid	Fructose	Fucose	Fumaric acid	Gaba	Glucose	Glutamic acid	Glyceric acid	Glycerol	Glycine	Isoleucine	Lactic acid	Leucine	Lysine	Malic acid	Maltose	Mannitol (or similar)	Methionine	Myo-insitol	Ornithine	Phenylalanine	Phosphoric Acid	Proline	4-Hydroxyproline	Putrescine	Pyroglutamic acid	Pyruvic acid	Raffinose	Rhamnose	Ribitol (or Arbitol)	Serine	Sorbose (or similar)	Succinic acid	Sucrose	Threonic acid	Threonine	Tryptophan	Tyramine	Tyrosine	Urea	Valine
CLO1	ED	62.0067	11358.3	6.98912	8258.09	185.796	22.9971	3.1606	108.952	26.0664	33.8949	4.53147	56.4202	341.793	221.412	1816.71	3817.98	1827.04	288.649	1936.72	553.583	94.1755	109.882	20.3166	269.266	791.915	131.595	134.63	15.6355	41651.9	60.7894	297.999	100.755	143.349	0.3845	55.3003	40.9902	846.229	366.501	39.5409	3860.26	1783.65	86.8873	5.64232	524.936	25.1875	638.684	7159.7
CLO1	EN	26.4372	24899.2	6.14085	2588.27	317.227	160.967	3.41544	211.362	16.084	5.60246	12.6746	159.311	254.985	127.606	6177.68	43450.3	1063.7	194.981	1740.57	25.0871	1.57662	262.086	54.761	25.6824	1551.92	118.007	35.9343	20.6588	60989.8	95.4412	1118.73	180.638	87.8358	0.87158	378.093	67.5063	2115.26	222.668	20.2867	854.214	1078.28	155.823	2.68623	26.6747	36.6081	1504.98	6070.5
CLO2	ED	136.081	8696.41	11.4266	8506.18	198.465	30.8493	1.17944	91.9035	21.4621	13.8245	3.79464	27.1364	1298.95	158.454	1299.03	7072.71	3993.31	397.198	3269.48	632.653	85.3525	241.525	3.81507	1780.46	236.707	120.093	298.064	18.5181	166110	86.0453	73.6528	805.793	31.4827	0.107728	229.5	61.6596	2104.74	30.7583	31.7334	2908.2	1760.43	24.4079	44.6144	628.673	173.198	787.299	12982.8
CLO2	EN	44.3762	20087.6	69.6146	1441.4	139.085	23.7154	23.9866	81.0263	11.8367	10.1386	6.26049	155.085	106.862	33.3422	3154.19	8884.59	541.005	535.026	1151.08	53.6927	14.1738	202.266	57.3412	47.2642	1157.07	59.0836	16.697	9.32362	38488.4	51.4404	1480.26	180.803	81.0076	2.24862	370.71	39.3622	667.829	37.8405	21.2602	273.194	997.255	87.6666	1.82397	52.3823	16.2231	219.92	4185.85
LET1	ED	64.9166	16651	12.3797	4810.76	167.498	40.9402	5.39198	915.253	30.1934	19.6227	12.8062	300.496	694.991	437.531	3732.8	5107.7	2147.77	50.003	2052.52	121.465	19.396	82.2178	38.1584	169.806	1847.79	86.1299	175.501	25.9818	106129	74.9594	166.27	896.877	173.51	0.733571	50.0535	62.8143	1915.03	493.201	23.7055	22620.9	1130.37	304.261	11.6394	111.747	126.045	1810.28	3988.59
LET1	EN	81.4857	10968.3	13.1493	170.208	67.9012	18.8056	2.13317	301.974	15.1876	6.69897	0.883729	100.743	111.247	10.9198	924.592	2290.68	731.885	79.9966	319.454	13.5041	9.17396	40.1058	52.1578	86.1838	1298.28	9.77654	24.5071	10.1508	98678.7	17.9454	635.625	240.474	94.4147	5.15909	566.11	38.4663	352.512	26.3386	52.6052	10179.9	5718.99	56.6662	4.61033	7.00542	20.5255	322.729	1322.44
NET1	ED	48.0175	8649.56	7.69223	1246.84	52.0727	12.018	5.14124	119.871	20.5624	35.896	11.437	177.211	301.517	27.9351	9248.62	1871.51	735.828	195.861	759.093	25.5272	12.8769	135.2	30.1351	106.978	645.215	49.2163	97.1967	31.5368	62164.9	140.053	216.286	91.8825	152.95	4.15454	203.317	39.8911	996.786	206.905	15.3229	4826.03	746.961	95.0469	7.03186	22.676	77.5607	6795.74	2198.23
NET1	EN	144.863	11396.1	2.04041	1149.32	281.101	11.0765	8.30892	309.217	17.0138	13.0053	6.30296	232.564	768.326	69.3924	3525.3	6911.08	561.976	128.823	521.305	490.48	4.18716	120.221	26.897	68.6595	1143.28	21.3793	19.4438	81.3637	71761.8	53.7562	329.992	764.955	39.0855	0.838948	119.456	38.7752	1410.17	120.869	22.7481	3810.01	905.241	123.679	6.8736	476.262	15.7645	2066.57	1361.65
NET2	ED	14.9386	11205.7	8.91083	1484.73	111.102	51.9146	6.42395	53.3395	15.4211	76.8925	1.56123	34.8446	649.716	117.068	2418.06	11415	306.838	215.085	458.664	63.2886	61.408	26.9151	15.3983	268.811	841.547	14.0018	176.206	10.8221	76391.1	149.424	487.504	392.322	98.016	1.3081	187.867	11.9415	3628.46	90.5438	28.2586	3251.08	1904.28	103.857	22.0277	70.6035	86.9848	4758.17	2819.88
NET2	EN	97.5757	9274.41	4.70962	1780.61	536.371	57.1618	1.7417	141.406	15.4865	19.5587	15.6097	68.2359	500.415	29.7026	2768.11	5481.76	234.623	89.8195	540.819	31.1972	17.9493	51.589	5.31436	50.2441	1107.25	19.2182	23.6728	9.03438	64478.7	124.376	461.223	751.759	51.8964	2.32332	64.7498	27.7683	2336.77	56.3754	20.5898	1305.47	1680.6	51.8878	4.7908	36.1271	35.2014	1017.43	919.776
NET3	ED	47.0194	4127.01	2.41185	1178.11	174.246	20.661	10.9096	540.593	10.8346	45.2378	12.8557	359.924	624.204	58.4057	668.209	1998.35	386.407	146.765	308.776	32.8906	65.1109	95.5433	7.90148	302.174	621.061	14.4459	60.2743	26.1879	63753.7	168.524	220.048	747.492	71.3392	4.35413	52.582	17.1414	1553.61	15.8093	24.3083	3908.92	1273.14	65.2485	3.31655	19.8951	60.2855	2884.87	1813.07
NET3	EN	210.041	14396.2	7.25137	2349.17	280.19	88.3668	3.88668	272.825	19.9393	10.3248	22.0959	171.32	752.05	264.995	4107.84	8822.25	688.266	44.2285	888.9	57.8804	16.6317	128.763	29.4506	142.361	1001.78	43.6216	44.5481	62.3296	44535.1	24.974	334.843	770.7	101.85	1.75418	223.06	67.5839	1566.06	33.0072	50.7056	1623.45	224.262	122.022	7.01542	49.8191	53.5477	1771.54	2445.48
NET5	ED	72.4894	7605.97	4.63629	6091.09	330.774	16.4769	48.5186	NA	39.4803	124.69	8.27596	NA	1194.54	199.054	2436.9	2313.68	17.232	127.768	87.1085	35.3095	44.6217	28.553	31.6032	269.203	2718.73	142.525	177.143	16.5832	91088.7	210.378	222.481	1585.27	64.9799	0.331166	70.5357	103.657	1867.19	148.501	32.529	3334.91	2685.54	221.669	8.27388	37.9401	40.8227	1848.54	486.819
NET5	EN	283.025	11386.9	4.70001	3159.63	19.4174	36.4918	10.5505	691.099	29.9398	1.7818	1.09433	273.373	368.902	67.6662	468.388	12641.4	1216.14	91.98	995.337	41.9073	9.68062	116.041	46.0181	59.2342	15.4189	6.25734	142.866	8.71257	82837.2	132.218	404.973	162.943	66.4456	2.27285	1125.18	399.473	1523.25	744.16	2.65165	35149.3	5869.2	36.3655	18.1827	38.1613	89.5809	3249.82	2594.82
TRA1	ED	83.4503	16546.6	12.1932	2327.95	96.1625	16.465	4.58456	581.946	8.21218	8.31858	5.75898	293.396	255.439	397.072	2368.03	2453.35	3290.88	119.604	2620.22	15.3139	17.9169	85.1242	63.8422	235.948	953.496	32.9467	153.821	12.4697	34799.7	14.3044	538.56	401.323	167.904	3.56813	274.172	187.455	2203.9	3024.95	5.14782	11844.5	5489.68	192.971	9.86795	8.29486	133.858	528.634	8261.35
TRA1	EN	103.364	24125.6	20.4604	2278.27	176.786	24.5061	6.33665	387.951	21.5513	10.0224	18.8578	209.438	449.642	42.6833	2786.81	6482.51	703.586	125.021	861.461	42.438	17.4233	65.6796	65.431	109.116	960.397	69.0186	58.2157	20.7247	163827	20.6496	1245	606.59	112.208	2.41245	717.391	268.078	1139.36	316.334	53.3787	1327.72	5904.7	97.9492	7.56338	62.7295	19.6795	769.446	2528.62
TRA10	ED	75.9688	6070.7	5.18339	1186.79	75.237	33.5576	7.08507	171.951	33.5832	7.97253	8.50942	160.361	737.726	432.923	2250.28	8557.47	1916.61	142.47	1599.76	12.2364	14.6651	24.8173	15.3046	924.331	284.444	10.1168	125.611	6.26267	44366.4	4.40037	97.8517	940.769	106.278	2.1207	315.575	55.8021	1643.78	1492.62	15.4431	7454.31	1989.28	53.9163	9.34322	8.58891	65.2298	627.708	4618.55
TRA10	EN	61.5162	17173.8	18.8835	1164.76	98.0906	29.6743	7.00986	134.727	15.9815	12.3608	7.65713	66.2656	572.728	20.5369	116.207	2096.58	405.717	85.077	307.283	22.0017	24.3708	53.1221	25.0183	147.147	523.202	35.4253	32.1248	8.73594	42402.4	16.9449	271.236	760.549	170.366	0.675686	418.452	119.71	621.367	1943.93	111.809	6239.62	871.352	32.4799	6.39198	32.3654	52.8064	93.7255	1052.31
TRA2	ED	94.3988	20969.5	15.026	9446.2	340.943	10.4691	40.4229	1036.87	18.2866	2.33738	4.53727	540.171	1641.45	404.426	3884.31	5189.83	929.61	42.3086	1721.29	49.7135	108.109	153.992	61.0665	1070.97	1047.89	125.217	516.64	24.3952	88864.4	8.85848	78.3906	1449.71	236.606	1.47314	49.4582	97.7575	5734.99	8704.41	40.6979	7386.63	2849.88	428.664	107.343	42.6621	985.805	299.951	2624.58
TRA2	EN	37.8853	29406.4	4.42644	374.814	23.6522	66.7141	6.179	83.7796	9.92719	2.50939	11.3138	30.1877	79.0791	34.9779	3249.36	16889	689.763	113.074	544.03	17.0575	14.6215	38.145	33.1612	313.95	793.205	36.0836	19.2867	9.23238	16521.2	18.5737	455.017	111.114	163.133	0.54438	687.527	79.9421	1665.94	2487.08	36.8056	5507.7	1892.93	7.84756	11.228	75.0596	16.0453	610.835	1178.03
TRA8	ED	48.1171	3549.93	24.3538	1126.79	21.4473	10.8464	14.725	654.007	45.2466	5.97226	2.84602	355.647	437.264	144.231	720.619	1465.29	1344.22	42.6254	1405.11	1.22334	20.0443	60.7528	7.25802	119.792	1364.18	26.6781	55.2232	10.2194	4403.25	7.8997	110.726	461.342	35.9765	3.18965	179.559	116.587	1401.86	203.494	22.9436	8009.3	1949.8	69.9233	16.0205	29.7553	210.938	263.195	2929.84
TRA8	EN	36.7374	2139.34	13.7985	431.501	119.613	31.08	39.219	209.9	25.6111	8.89368	1.3983	121.013	289.243	33.3916	1409.98	1643.4	1472.33	150.634	2304.85	21.8319	20.6605	21.7308	10.042	744.389	238.272	22.7248	133.483	14.5429	59756.4	58.3306	99.9563	464.841	43.2196	1.84845	277.204	92.8751	1426.88	233.126	16.3708	3921.78	183.871	121.958	14.1366	20.4379	197.466	354.661	9343.05
TRA9	ED	48.3751	5319.4	4.25687	790.618	53.2736	5.11693	6.04794	613.292	8.31355	16.2878	1.62186	367.525	243.802	90.2119	15853.9	1623.42	893.748	514.927	906.248	10.822	29.4363	29.0755	23.5406	99.5699	276.69	30.4722	30.2173	14.9992	8124.05	4.96264	154.549	273.762	49.8562	1.60361	246.747	105.849	1452.98	881.628	23.1608	4642.78	1171.38	46.7936	2.98566	7.30621	40.8056	2087.98	1720.1
TRA9	EN	34.5411	3809.3	11.4481	461.499	32.0031	3.96323	0.932386	192.213	7.74018	4.67341	6.92742	56.5462	53.1787	49.2441	1494.97	4277.19	167.071	9.22268	134.7	10.8477	8.27239	62.7123	18.0962	32.4907	398.401	5.33198	23.0745	6.92073	23805.3	9.26107	240.897	80.9161	68.1327	8.85153	748.313	218.156	440.836	211.592	14.6567	12054.8	2158.64	22.4983	2.6088	17.7418	11.6457	336.574	482.107
UNK1	ED	279.653	2304.65	85.7275	9009.47	108.035	35.4668	28.991	63.3636	45.6168	38.2942	14.2405	71.3368	482.189	386.846	2503.26	12360.7	3526.86	312.933	2365.24	169.6	24.859	196.725	20.1252	295.724	519.47	30.0627	192.959	35.8002	130403	100.882	567.206	455.612	22.9595	1.74518	49.9585	26.6078	3938.48	24.8128	19.0098	1634.52	835.421	154.362	12.9302	165.41	25.0724	995.254	11095.1
UNK1	EN	116.057	11638.8	64.7079	3436.66	355.871	153.966	25.2632	326.25	25.2049	17.0902	12.037	232.478	397.987	20.6964	2670.8	20020.6	307.467	145.27	333.646	21.6387	12.3234	10.9459	22.6571	26.8284	593.183	109.201	40.1172	18.0427	34730.2	68.921	268.837	697.432	163.266	0.367055	130.254	13.8132	406.277	15.2714	20.9522	139.507	1382.42	122.46	3.73605	29.8793	8.29442	605.019	980.624
UNK2	ED	210.739	24697.3	43.7494	3409.34	158.701	161.785	9.55047	138.607	29.9326	24.6587	3.60562	146.815	28.408	176.75	1468.9	13499.9	1853.95	196.024	2092.2	297.659	32.4184	217.616	34.6798	898.935	948.714	46.14	63.5127	84.4604	61835.6	30.7179	603.423	563.414	125.927	1.72385	117.693	81.4724	2124.88	101.504	6.06641	2258.04	461.038	325.863	17.6127	311.802	31.1216	284.027	6822.96
UNK2	EN	25.7643	20961.5	140.757	5029.52	643.817	559.561	45.6686	214.833	24.0203	3.93344	8.57415	211.32	623.287	50.1716	11449.6	6647.28	1439.89	102.078	1879.27	116.894	29.7264	11.2234	35.1577	85.661	264.497	172.342	97.979	52.2911	142763	151.791	560.73	885.754	238.989	0.15935	41.1391	19.1942	2663.29	22.5845	59.6809	127.374	4246.16	138.065	6.58639	98.7131	42.0398	1656.13	4799.65
UNK3	ED	22.2092	8705.84	27.4287	1472.8	55.3587	13.1676	9.50264	66.6555	30.8198	15.4669	7.05589	46.1895	302.846	224.277	545.085	3842.43	602.21	81.7244	629.739	56.6961	27.2595	70.0462	2.75151	989.116	414.728	27.2259	123.383	10.2904	74014.6	94.135	14.2013	329.157	45.3453	0.872202	14.6309	47.8104	504.671	26.2102	15.4311	9771.84	878.905	38.2283	7.39154	35.743	43.5191	1402.9	3315.41
UNK3	EN	75.4641	14995.8	24.3242	1800.6	203.624	65.1923	4.19091	80.8127	25.6523	8.46353	3.98313	63.6166	161.055	17.7315	2547.13	17123.7	393.169	111.073	1091.21	42.8968	13.015	16.7899	13.9389	84.9877	780.307	44.3397	24.4658	12.6861	108540	74.1912	25.4758	507.955	74.5121	2.65811	28.7133	28.0071	1917.67	13.0345	31.7007	211.309	1100.5	72.3072	0.204354	36.6877	33.3745	1162.26	2295.28
UNK4	ED	37.0476	47315	37.8521	5690.63	404.791	82.5233	12.2553	264.887	73.6824	172.582	13.8204	298.575	1564.21	301.488	3748.23	29694.9	2183.9	95.2618	1982.24	340.367	43.3641	195.741	60.5564	542.504	1269.89	148.175	166.015	22.6011	149184	84.7601	632.297	1677.97	125.105	0.978907	155.721	163.365	5555.39	1283.46	44.9439	9693.45	2811	441.183	14.8143	319.612	88.0991	8533.48	7854.03
UNK4	EN	157.961	22866.5	28.3887	294.546	93.5578	41.2956	3.35896	82.2008	5.15859	12.6542	0.696377	611.45	206.18	5.58469	426.053	19273.4	385.991	71.0863	608.374	11.7572	9.03269	46.6676	9.34324	63.6904	773.834	21.498	35.1536	16.8961	66615.8	27.1908	316.023	267.318	190.911	2.88132	121.889	23.5768	893.595	2.49882	42.628	3454.39	678.115	86.6391	4.24294	13.3733	19.3788	1594.79	1788.5

## Sheet: End_of_day_GC-MS_correlations
Spearman’s correlation coefficient between 16 strains and their GC-MS profile at the end of Day
	2-Isopropylmalate	Alanine	Arginine	Asparagine	Aspartic acid	Beta-alanine	Citric acid	Fructose	Fucose	Fumaric acid	Gaba	Glucose	Glutamic acid	Glyceric acid	Glycerol	Glycine	Isoleucine	Lactic acid	Leucine	Lysine	Malic acid	Maltose	Mannitol (or similar)	Methionine	Myo-insitol	Ornithine	Phenylalanine	Phosphoric Acid	Proline	4-Hydroxyproline	Putrescine	Pyroglutamic acid	Pyruvic acid	Raffinose	Rhamnose	Ribitol (or Arbitol)	Serine	Sorbose (or similar)	Succinic acid	Sucrose	Threonic acid	Threonine	Tryptophan	Tyramine	Tyrosine	Urea	Valine	RGR
2-Isopropylmalate	1	0.602941	0.579412	0.341176	0.297059	0.370588	0.658824	0.435294	0.447059	-0.114706	-0.370588	0.347059	0.05	0.491176	0.420588	0.235294	0.738235	0.0882353	0.785294	0.144118	0.267647	0.332353	0.65	0.326471	0.105882	0.402941	0.558824	0.217647	0.770588	0	0.488235	0.220588	0.602941	0.441176	0.670588	0.773529	0.702941	-0.0205882	0.229412	-0.0647059	0.264706	0.655882	0.523529	0.15	0.438235	-0.544118	0.773529	-0.0558824
Alanine	0.602941	1	0.638235	0.629412	0.523529	0.332353	0.661765	0.123529	0.379412	0.379412	-0.152941	0.0411765	0.320588	0.526471	0.267647	0.752941	0.535294	0.0617647	0.582353	0.414706	0.517647	0.470588	0.417647	0.726471	-0.114706	0.752941	0.544118	0.291176	0.508824	0.220588	0.517647	0.447059	0.791176	-0.179412	0.476471	0.564706	0.711765	-0.264706	0.435294	-0.2	-0.161765	0.691176	0.338235	0.394118	0.117647	-0.15	0.664706	0.497059
Arginine	0.579412	0.638235	1	0.226471	0.226471	0.511765	0.585294	0.291176	0.226471	0.25	-0.123529	0.302941	-0.0441176	0.526471	0.220588	0.588235	0.561765	-0.311765	0.623529	0.420588	0.123529	0.279412	0.529412	0.376471	-0.405882	0.364706	0.302941	0.158824	0.476471	0.0735294	0.291176	0.155882	0.467647	0.0676471	0.35	0.476471	0.732353	-0.205882	0.1	-0.0294118	-0.255882	0.497059	0.164706	0.405882	0.111765	-0.373529	0.632353	0.502941
Asparagine	0.341176	0.629412	0.226471	1	0.897059	0.379412	0.305882	-0.241176	0.555882	0.520588	0.305882	-0.329412	0.723529	0.164706	-0.226471	0.752941	0.167647	0.0470588	0.238235	0.747059	0.797059	0.641176	-0.102941	0.708824	0.0529412	0.952941	0.608824	0.711765	0.35	0.620588	0.544118	0.602941	0.682353	0.0411765	-0.0941176	0.0411765	0.55	-0.458824	0.808824	-0.494118	-0.367647	0.714706	0.567647	0.75	0.247059	0.05	0.332353	0.35
Aspartic acid	0.297059	0.523529	0.226471	0.897059	1	0.561765	0.291176	-0.255882	0.591176	0.529412	0.252941	-0.273529	0.873529	0.0882353	-0.305882	0.747059	0.15	0.0411765	0.220588	0.797059	0.814706	0.614706	-0.0911765	0.594118	0.0676471	0.9	0.567647	0.664706	0.326471	0.514706	0.423529	0.685294	0.608824	0.0529412	-0.111765	0.0588235	0.614706	-0.297059	0.832353	-0.367647	-0.355882	0.732353	0.594118	0.794118	0.329412	0.135294	0.341176	0.320588
Beta-alanine	0.370588	0.332353	0.511765	0.379412	0.561765	1	0.558824	0.123529	0.494118	0.267647	0.376471	0.270588	0.505882	0.379412	-0.0764706	0.535294	0.394118	-0.338235	0.467647	0.441176	0.411765	0.102941	0.229412	0.452941	-0.0470588	0.464706	0.670588	0.458824	0.617647	0.211765	0.1	0.726471	0.170588	0.311765	0.0205882	0.276471	0.794118	-0.0558824	0.5	0.00294118	-0.0411765	0.573529	0.626471	0.447059	0.594118	-0.158824	0.520588	0.152941
Citric acid	0.658824	0.661765	0.585294	0.305882	0.291176	0.558824	1	0.420588	0.408824	-0.00294118	0.0911765	0.5	0.0794118	0.691176	0.373529	0.426471	0.673529	-0.205882	0.732353	0.0882353	0.211765	0.164706	0.520588	0.526471	0.0588235	0.423529	0.514706	0.0794118	0.602941	0.123529	0.202941	0.482353	0.426471	0.129412	0.364706	0.626471	0.644118	0.0588235	0.238235	-0.00588235	0.129412	0.652941	0.382353	0.0794118	0.282353	-0.235294	0.779412	0.188235
Fructose	0.435294	0.123529	0.291176	-0.241176	-0.255882	0.123529	0.420588	1	-0.194118	-0.658824	-0.223529	0.929412	-0.255882	0.676471	0.611765	-0.261765	0.711765	-0.0323529	0.702941	-0.535294	0.0147059	-0.0764706	0.867647	-0.0264706	-0.126471	-0.197059	0.255882	-0.167647	0.488235	-0.670588	-0.264706	0.0529412	0.0147059	0.258824	0.576471	0.688235	0.282353	0.561765	-0.285294	0.755882	0.673529	0.0588235	0.111765	-0.538235	0.379412	-0.726471	0.535294	-0.111765
Fucose	0.447059	0.379412	0.226471	0.555882	0.591176	0.494118	0.408824	-0.194118	1	0.511765	0.123529	-0.194118	0.505882	0.0176471	-0.197059	0.35	0.0323529	0.373529	0.138235	0.517647	0.505882	0.364706	-0.141176	0.35	0.255882	0.508824	0.608824	0.485294	0.638235	0.605882	0.0588235	0.558824	0.332353	0.376471	-0.0882353	-0.0382353	0.582353	-0.55	0.773529	-0.402941	-0.182353	0.682353	0.764706	0.520588	0.441176	0.0823529	0.188235	-0.144118
Fumaric acid	-0.114706	0.379412	0.25	0.520588	0.529412	0.267647	-0.00294118	-0.658824	0.511765	1	0.191176	-0.641176	0.544118	-0.261765	-0.597059	0.685294	-0.376471	0.138235	-0.311765	0.788235	0.408824	0.417647	-0.547059	0.494118	-0.144118	0.538235	0.188235	0.394118	-0.0411765	0.65	0.15	0.364706	0.220588	-0.170588	-0.417647	-0.347059	0.273529	-0.755882	0.65	-0.552941	-0.817647	0.294118	0.129412	0.782353	-0.0294118	0.523529	-0.158824	0.488235
Gaba	-0.370588	-0.152941	-0.123529	0.305882	0.252941	0.376471	0.0911765	-0.223529	0.123529	0.191176	1	-0.141176	0.244118	0.0441176	-0.497059	0.252941	-0.232353	-0.420588	-0.176471	0.285294	0.185294	-0.129412	-0.426471	0.241176	0.0852941	0.255882	0.229412	0.173529	-0.0676471	0.479412	-0.0352941	0.429412	-0.267647	-0.147059	-0.691176	-0.452941	0.0352941	-0.261765	0.261765	-0.232353	-0.232353	0.129412	0.176471	0.291176	0.0647059	0.176471	-0.135294	0.117647
Glucose	0.347059	0.0411765	0.302941	-0.329412	-0.273529	0.270588	0.5	0.929412	-0.194118	-0.641176	-0.141176	1	-0.255882	0.626471	0.667647	-0.226471	0.652941	-0.161765	0.65	-0.555882	-0.0941176	-0.229412	0.808824	-0.0764706	-0.191176	-0.258824	0.158824	-0.132353	0.435294	-0.635294	-0.344118	0.126471	-0.108824	0.305882	0.505882	0.623529	0.258824	0.647059	-0.308824	0.705882	0.638235	-0.0294118	0.114706	-0.558824	0.329412	-0.605882	0.488235	-0.0911765
Glutamic acid	0.05	0.320588	-0.0441176	0.723529	0.873529	0.505882	0.0794118	-0.255882	0.505882	0.544118	0.244118	-0.255882	1	-0.0970588	-0.391176	0.555882	-0.0588235	0.258824	0	0.597059	0.873529	0.508824	-0.226471	0.473529	0.0911765	0.717647	0.526471	0.682353	0.238235	0.370588	0.155882	0.776471	0.355882	0.1	-0.155882	-0.0235294	0.432353	-0.214706	0.864706	-0.191176	-0.217647	0.464706	0.561765	0.591176	0.473529	0.226471	0.0852941	0.179412
Glyceric acid	0.491176	0.526471	0.526471	0.164706	0.0882353	0.379412	0.691176	0.676471	0.0176471	-0.261765	0.0441176	0.626471	-0.0970588	1	0.426471	0.279412	0.802941	-0.308824	0.791176	-0.0882353	0.197059	0.0294118	0.726471	0.467647	-0.0470588	0.261765	0.573529	-0.0705882	0.511765	-0.3	0.0176471	0.308824	0.288235	-0.0529412	0.385294	0.608824	0.573529	0.335294	0.0382353	0.479412	0.297059	0.435294	0.102941	-0.0941176	0.232353	-0.397059	0.782353	0.194118
Glycerol	0.420588	0.267647	0.220588	-0.226471	-0.305882	-0.0764706	0.373529	0.611765	-0.197059	-0.597059	-0.497059	0.667647	-0.391176	0.426471	1	-0.167647	0.547059	0.0323529	0.520588	-0.567647	-0.205882	-0.220588	0.752941	-0.126471	-0.152941	-0.164706	-0.0176471	-0.0352941	0.364706	-0.473529	0.0264706	-0.102941	0.220588	0.182353	0.785294	0.585294	0.138235	0.508824	-0.364706	0.314706	0.608824	-0.0764706	0.105882	-0.576471	-0.0441176	-0.476471	0.376471	-0.126471
Glycine	0.235294	0.752941	0.588235	0.752941	0.747059	0.535294	0.426471	-0.261765	0.35	0.685294	0.252941	-0.226471	0.555882	0.279412	-0.167647	1	0.185294	-0.202941	0.25	0.797059	0.567647	0.426471	0	0.732353	-0.279412	0.867647	0.405882	0.461765	0.197059	0.461765	0.491176	0.579412	0.552941	-0.276471	-0.0558824	0.126471	0.647059	-0.408824	0.585294	-0.414706	-0.6	0.561765	0.255882	0.782353	-0.0294118	0.179412	0.382353	0.744118
Isoleucine	0.738235	0.535294	0.561765	0.167647	0.15	0.394118	0.673529	0.711765	0.0323529	-0.376471	-0.232353	0.652941	-0.0588235	0.802941	0.547059	0.185294	1	-0.252941	0.988235	-0.108824	0.167647	0.0764706	0.873529	0.455882	-0.188235	0.232353	0.514706	0.0323529	0.614706	-0.385294	0.241176	0.167647	0.45	0.179412	0.638235	0.841176	0.582353	0.441176	-0.0441176	0.388235	0.394118	0.502941	0.288235	-0.0970588	0.452941	-0.714706	0.95	0.158824
Lactic acid	0.0882353	0.0617647	-0.311765	0.0470588	0.0411765	-0.338235	-0.205882	-0.0323529	0.373529	0.138235	-0.420588	-0.161765	0.258824	-0.308824	0.0323529	-0.202941	-0.252941	1	-0.223529	-0.120588	0.376471	0.0970588	-0.114706	-0.167647	0.132353	0.0205882	0.0529412	0.0852941	0.152941	-0.0470588	-0.185294	0.155882	0.0235294	0.0676471	0.194118	-0.00882353	-0.0823529	-0.164706	0.332353	-0.0294118	0.191176	-0.0882353	0.241176	-0.141176	0.123529	0.0647059	-0.314706	-0.294118
Leucine	0.785294	0.582353	0.623529	0.238235	0.220588	0.467647	0.732353	0.702941	0.138235	-0.311765	-0.176471	0.65	0	0.791176	0.520588	0.25	0.988235	-0.223529	1	-0.0323529	0.235294	0.123529	0.858824	0.479412	-0.191176	0.305882	0.564706	0.102941	0.688235	-0.294118	0.264706	0.25	0.482353	0.220588	0.620588	0.835294	0.661765	0.347059	0.0382353	0.317647	0.358824	0.573529	0.385294	-0.0235294	0.491176	-0.729412	0.955882	0.173529
Lysine	0.144118	0.414706	0.420588	0.747059	0.797059	0.441176	0.0882353	-0.535294	0.517647	0.788235	0.285294	-0.555882	0.597059	-0.0882353	-0.567647	0.797059	-0.108824	-0.120588	-0.0323529	1	0.523529	0.576471	-0.338235	0.485294	-0.0852941	0.758824	0.314706	0.511765	0.0882353	0.688235	0.455882	0.373529	0.467647	-0.0705882	-0.358824	-0.220588	0.502941	-0.644118	0.670588	-0.585294	-0.761765	0.582353	0.288235	0.997059	0.0323529	0.282353	0.120588	0.485294
Malic acid	0.267647	0.517647	0.123529	0.797059	0.814706	0.411765	0.211765	0.0147059	0.505882	0.408824	0.185294	-0.0941176	0.873529	0.197059	-0.205882	0.567647	0.167647	0.376471	0.235294	0.523529	1	0.547059	0.0235294	0.529412	0.0588235	0.802941	0.682353	0.661765	0.423529	0.285294	0.229412	0.791176	0.5	0.0705882	0.0470588	0.167647	0.555882	-0.214706	0.864706	-0.0941176	-0.0588235	0.552941	0.588235	0.505882	0.494118	-0.0323529	0.252941	0.182353
Maltose	0.332353	0.470588	0.279412	0.641176	0.614706	0.102941	0.164706	-0.0764706	0.364706	0.417647	-0.129412	-0.229412	0.508824	0.0294118	-0.220588	0.426471	0.0764706	0.0970588	0.123529	0.576471	0.547059	1	-0.00882353	0.326471	0.252941	0.602941	0.314706	0.497059	0.202941	0.444118	0.352941	0.179412	0.752941	0.232353	0.0941176	0.135294	0.385294	-0.420588	0.558824	-0.223529	-0.305882	0.617647	0.232353	0.564706	0.208824	0.1	0.235294	0.15
Mannitol (or similar)	0.65	0.417647	0.529412	-0.102941	-0.0911765	0.229412	0.520588	0.867647	-0.141176	-0.547059	-0.426471	0.808824	-0.226471	0.726471	0.752941	0	0.873529	-0.114706	0.858824	-0.338235	0.0235294	-0.00882353	1	0.111765	-0.197059	0.00588235	0.305882	-0.102941	0.576471	-0.614706	0.0735294	0.0382353	0.323529	0.161765	0.808824	0.858824	0.502941	0.520588	-0.264706	0.579412	0.567647	0.25	0.173529	-0.344118	0.288235	-0.738235	0.75	0.05
Methionine	0.326471	0.726471	0.376471	0.708824	0.594118	0.452941	0.526471	-0.0264706	0.35	0.494118	0.241176	-0.0764706	0.473529	0.467647	-0.126471	0.732353	0.455882	-0.167647	0.479412	0.485294	0.529412	0.326471	0.111765	1	-0.229412	0.717647	0.632353	0.355882	0.341176	0.270588	0.329412	0.529412	0.458824	-0.147059	-0.0176471	0.294118	0.532353	-0.235294	0.532353	-0.179412	-0.358824	0.597059	0.317647	0.505882	0.314706	-0.0647059	0.597059	0.602941
Myo-insitol	0.105882	-0.114706	-0.405882	0.0529412	0.0676471	-0.0470588	0.0588235	-0.126471	0.255882	-0.144118	0.0852941	-0.191176	0.0911765	-0.0470588	-0.152941	-0.279412	-0.188235	0.132353	-0.191176	-0.0852941	0.0588235	0.252941	-0.197059	-0.229412	1	0.0352941	0.247059	-0.0588235	0.117647	0.288235	0.105882	0.0911765	0.135294	0.202941	0.0176471	-0.0382353	-0.0147059	-0.0882353	0.205882	-0.0852941	0.344118	0.288235	0.147059	-0.0970588	0.123529	0.335294	-0.0735294	-0.711765
Ornithine	0.402941	0.752941	0.364706	0.952941	0.9	0.464706	0.423529	-0.197059	0.508824	0.538235	0.255882	-0.258824	0.717647	0.261765	-0.164706	0.867647	0.232353	0.0205882	0.305882	0.758824	0.802941	0.602941	0.00588235	0.717647	0.0352941	1	0.608824	0.611765	0.361765	0.544118	0.611765	0.679412	0.714706	-0.0882353	0.0294118	0.191176	0.661765	-0.405882	0.773529	-0.455882	-0.355882	0.735294	0.505882	0.747059	0.182353	0.0794118	0.420588	0.447059
Phenylalanine	0.558824	0.544118	0.302941	0.608824	0.567647	0.670588	0.514706	0.255882	0.608824	0.188235	0.229412	0.158824	0.526471	0.573529	-0.0176471	0.405882	0.514706	0.0529412	0.564706	0.314706	0.682353	0.314706	0.305882	0.632353	0.247059	0.608824	1	0.488235	0.814706	0.2	0.185294	0.723529	0.414706	0.3	0.202941	0.391176	0.788235	-0.161765	0.679412	0.0764706	0.197059	0.735294	0.723529	0.323529	0.732353	-0.285294	0.6	-0.0705882
Phosphoric Acid	0.217647	0.291176	0.158824	0.711765	0.664706	0.458824	0.0794118	-0.167647	0.485294	0.394118	0.173529	-0.132353	0.682353	-0.0705882	-0.0352941	0.461765	0.0323529	0.0852941	0.102941	0.511765	0.661765	0.497059	-0.102941	0.355882	-0.0588235	0.611765	0.488235	1	0.420588	0.505882	0.270588	0.547059	0.458824	0.529412	0	-0.0588235	0.435294	-0.326471	0.741176	-0.358824	-0.144118	0.379412	0.679412	0.520588	0.461765	-0.0617647	0.0823529	0.0470588
Proline	0.770588	0.508824	0.476471	0.35	0.326471	0.617647	0.602941	0.488235	0.638235	-0.0411765	-0.0676471	0.435294	0.238235	0.511765	0.364706	0.197059	0.614706	0.152941	0.688235	0.0882353	0.423529	0.202941	0.576471	0.341176	0.117647	0.361765	0.814706	0.420588	1	0.0529412	0.114706	0.520588	0.4	0.535294	0.505882	0.555882	0.817647	-0.105882	0.420588	0.114706	0.391176	0.647059	0.823529	0.0941176	0.702941	-0.564706	0.620588	-0.208824
4-Hydroxyproline	0	0.220588	0.0735294	0.620588	0.514706	0.211765	0.123529	-0.670588	0.605882	0.65	0.479412	-0.635294	0.370588	-0.3	-0.473529	0.461765	-0.385294	-0.0470588	-0.294118	0.688235	0.285294	0.444118	-0.614706	0.270588	0.288235	0.544118	0.2	0.505882	0.0529412	1	0.385294	0.276471	0.347059	0.102941	-0.455882	-0.461765	0.170588	-0.794118	0.6	-0.841176	-0.558824	0.467647	0.352941	0.685294	-0.0441176	0.423529	-0.161765	0.0470588
Putrescine	0.488235	0.517647	0.291176	0.544118	0.423529	0.1	0.202941	-0.264706	0.0588235	0.15	-0.0352941	-0.344118	0.155882	0.0176471	0.0264706	0.491176	0.241176	-0.185294	0.264706	0.455882	0.229412	0.352941	0.0735294	0.329412	0.105882	0.611765	0.185294	0.270588	0.114706	0.385294	1	0.0617647	0.667647	-0.0705882	0.308824	0.329412	0.314706	-0.273529	0.167647	-0.614706	-0.167647	0.45	0.182353	0.452941	-0.0705882	-0.120588	0.370588	0.232353
Pyroglutamic acid	0.220588	0.447059	0.155882	0.602941	0.685294	0.726471	0.482353	0.0529412	0.558824	0.364706	0.429412	0.126471	0.776471	0.308824	-0.102941	0.579412	0.167647	0.155882	0.25	0.373529	0.791176	0.179412	0.0382353	0.529412	0.0911765	0.679412	0.723529	0.547059	0.520588	0.276471	0.0617647	1	0.2	0.0941176	-0.0205882	0.185294	0.638235	-0.120588	0.782353	-0.0647059	0.0294118	0.482353	0.655882	0.358824	0.5	0.0705882	0.279412	0.138235
Pyruvic acid	0.602941	0.791176	0.467647	0.682353	0.608824	0.170588	0.426471	0.0147059	0.332353	0.220588	-0.267647	-0.108824	0.355882	0.288235	0.220588	0.552941	0.45	0.0235294	0.482353	0.467647	0.5	0.752941	0.323529	0.458824	0.135294	0.714706	0.414706	0.458824	0.4	0.347059	0.667647	0.2	1	0.0735294	0.485294	0.444118	0.555882	-0.220588	0.429412	-0.294118	-0.0911765	0.752941	0.358824	0.45	0.144118	-0.15	0.576471	0.208824
Raffinose	0.441176	-0.179412	0.0676471	0.0411765	0.0529412	0.311765	0.129412	0.258824	0.376471	-0.170588	-0.147059	0.305882	0.1	-0.0529412	0.182353	-0.276471	0.179412	0.0676471	0.220588	-0.0705882	0.0705882	0.232353	0.161765	-0.147059	0.202941	-0.0882353	0.3	0.529412	0.535294	0.102941	-0.0705882	0.0941176	0.0735294	1	0.208824	0.164706	0.223529	-0.00588235	0.232353	0.0147059	0.329412	0.164706	0.541176	-0.0411765	0.635294	-0.344118	0.126471	-0.532353
Rhamnose	0.670588	0.476471	0.35	-0.0941176	-0.111765	0.0205882	0.364706	0.576471	-0.0882353	-0.417647	-0.691176	0.505882	-0.155882	0.385294	0.785294	-0.0558824	0.638235	0.194118	0.620588	-0.358824	0.0470588	0.0941176	0.808824	-0.0176471	0.0176471	0.0294118	0.202941	0	0.505882	-0.455882	0.308824	-0.0205882	0.485294	0.208824	1	0.852941	0.367647	0.358824	-0.182353	0.291176	0.605882	0.179412	0.191176	-0.376471	0.220588	-0.547059	0.544118	-0.141176
Ribitol (or Arbitol)	0.773529	0.564706	0.476471	0.0411765	0.0588235	0.276471	0.626471	0.688235	-0.0382353	-0.347059	-0.452941	0.623529	-0.0235294	0.608824	0.585294	0.126471	0.841176	-0.00882353	0.835294	-0.220588	0.167647	0.135294	0.858824	0.294118	-0.0382353	0.191176	0.391176	-0.0588235	0.555882	-0.461765	0.329412	0.185294	0.444118	0.164706	0.852941	1	0.526471	0.402941	-0.0823529	0.352941	0.491176	0.367647	0.208824	-0.226471	0.394118	-0.594118	0.808824	0.0823529
Serine	0.702941	0.711765	0.732353	0.55	0.614706	0.794118	0.644118	0.282353	0.582353	0.273529	0.0352941	0.258824	0.432353	0.573529	0.138235	0.647059	0.582353	-0.0823529	0.661765	0.502941	0.555882	0.385294	0.502941	0.532353	-0.0147059	0.661765	0.788235	0.435294	0.817647	0.170588	0.314706	0.638235	0.555882	0.223529	0.367647	0.526471	1	-0.208824	0.538235	0	-0.00882353	0.782353	0.652941	0.494118	0.491176	-0.317647	0.7	0.220588
Sorbose (or similar)	-0.0205882	-0.264706	-0.205882	-0.458824	-0.297059	-0.0558824	0.0588235	0.561765	-0.55	-0.755882	-0.261765	0.647059	-0.214706	0.335294	0.508824	-0.408824	0.441176	-0.164706	0.347059	-0.644118	-0.214706	-0.420588	0.520588	-0.235294	-0.0882353	-0.405882	-0.161765	-0.326471	-0.105882	-0.794118	-0.273529	-0.120588	-0.220588	-0.00588235	0.358824	0.402941	-0.208824	1	-0.461765	0.7	0.629412	-0.311765	-0.238235	-0.641176	0.0823529	-0.276471	0.264706	-0.167647
Succinic acid	0.229412	0.435294	0.1	0.808824	0.832353	0.5	0.238235	-0.285294	0.773529	0.65	0.261765	-0.308824	0.864706	0.0382353	-0.364706	0.585294	-0.0441176	0.332353	0.0382353	0.670588	0.864706	0.558824	-0.264706	0.532353	0.205882	0.773529	0.679412	0.741176	0.420588	0.6	0.167647	0.782353	0.429412	0.232353	-0.182353	-0.0823529	0.538235	-0.461765	1	-0.352941	-0.276471	0.605882	0.644118	0.664706	0.458824	0.252941	0.120588	0.0705882
Sucrose	-0.0647059	-0.2	-0.0294118	-0.494118	-0.367647	0.00294118	-0.00588235	0.755882	-0.402941	-0.552941	-0.232353	0.705882	-0.191176	0.479412	0.314706	-0.414706	0.388235	-0.0294118	0.317647	-0.585294	-0.0941176	-0.223529	0.579412	-0.179412	-0.0852941	-0.455882	0.0764706	-0.358824	0.114706	-0.841176	-0.614706	-0.0647059	-0.294118	0.0147059	0.291176	0.352941	0	0.7	-0.352941	1	0.567647	-0.232353	-0.208824	-0.588235	0.270588	-0.352941	0.211765	-0.155882
Threonic acid	0.264706	-0.161765	-0.255882	-0.367647	-0.355882	-0.0411765	0.129412	0.673529	-0.182353	-0.817647	-0.232353	0.638235	-0.217647	0.297059	0.608824	-0.6	0.394118	0.191176	0.358824	-0.761765	-0.0588235	-0.305882	0.567647	-0.358824	0.344118	-0.355882	0.197059	-0.144118	0.391176	-0.558824	-0.167647	0.0294118	-0.0911765	0.329412	0.605882	0.491176	-0.00882353	0.629412	-0.276471	0.567647	1	-0.105882	0.223529	-0.767647	0.388235	-0.508824	0.208824	-0.673529
Threonine	0.655882	0.691176	0.497059	0.714706	0.732353	0.573529	0.652941	0.0588235	0.682353	0.294118	0.129412	-0.0294118	0.464706	0.435294	-0.0764706	0.561765	0.502941	-0.0882353	0.573529	0.582353	0.552941	0.617647	0.25	0.597059	0.288235	0.735294	0.735294	0.379412	0.647059	0.467647	0.45	0.482353	0.752941	0.164706	0.179412	0.367647	0.782353	-0.311765	0.605882	-0.232353	-0.105882	1	0.617647	0.579412	0.444118	-0.158824	0.7	0.1
Tryptophan	0.523529	0.338235	0.164706	0.567647	0.594118	0.626471	0.382353	0.111765	0.764706	0.129412	0.176471	0.114706	0.561765	0.102941	0.105882	0.255882	0.288235	0.241176	0.385294	0.288235	0.588235	0.232353	0.173529	0.317647	0.147059	0.505882	0.723529	0.679412	0.823529	0.352941	0.182353	0.655882	0.358824	0.541176	0.191176	0.208824	0.652941	-0.238235	0.644118	-0.208824	0.223529	0.617647	1	0.3	0.694118	-0.352941	0.335294	-0.229412
Tyramine	0.15	0.394118	0.405882	0.75	0.794118	0.447059	0.0794118	-0.538235	0.520588	0.782353	0.291176	-0.558824	0.591176	-0.0941176	-0.576471	0.782353	-0.0970588	-0.141176	-0.0235294	0.997059	0.505882	0.564706	-0.344118	0.505882	-0.0970588	0.747059	0.323529	0.520588	0.0941176	0.685294	0.452941	0.358824	0.45	-0.0411765	-0.376471	-0.226471	0.494118	-0.641176	0.664706	-0.588235	-0.767647	0.579412	0.3	1	0.0558824	0.264706	0.129412	0.482353
Tyrosine	0.438235	0.117647	0.111765	0.247059	0.329412	0.594118	0.282353	0.379412	0.441176	-0.0294118	0.0647059	0.329412	0.473529	0.232353	-0.0441176	-0.0294118	0.452941	0.123529	0.491176	0.0323529	0.494118	0.208824	0.288235	0.314706	0.123529	0.182353	0.732353	0.461765	0.702941	-0.0441176	-0.0705882	0.5	0.144118	0.635294	0.220588	0.394118	0.491176	0.0823529	0.458824	0.270588	0.388235	0.444118	0.694118	0.0558824	1	-0.494118	0.444118	-0.294118
Urea	-0.544118	-0.15	-0.373529	0.05	0.135294	-0.158824	-0.235294	-0.726471	0.0823529	0.523529	0.176471	-0.605882	0.226471	-0.397059	-0.476471	0.179412	-0.714706	0.0647059	-0.729412	0.282353	-0.0323529	0.1	-0.738235	-0.0647059	0.335294	0.0794118	-0.285294	-0.0617647	-0.564706	0.423529	-0.120588	0.0705882	-0.15	-0.344118	-0.547059	-0.594118	-0.317647	-0.276471	0.252941	-0.352941	-0.508824	-0.158824	-0.352941	0.264706	-0.494118	1	-0.541176	0.0529412
Valine	0.773529	0.664706	0.632353	0.332353	0.341176	0.520588	0.779412	0.535294	0.188235	-0.158824	-0.135294	0.488235	0.0852941	0.782353	0.376471	0.382353	0.95	-0.314706	0.955882	0.120588	0.252941	0.235294	0.75	0.597059	-0.0735294	0.420588	0.6	0.0823529	0.620588	-0.161765	0.370588	0.279412	0.576471	0.126471	0.544118	0.808824	0.7	0.264706	0.120588	0.211765	0.208824	0.7	0.335294	0.129412	0.444118	-0.541176	1	0.241176
RGR	-0.0558824	0.497059	0.502941	0.35	0.320588	0.152941	0.188235	-0.111765	-0.144118	0.488235	0.117647	-0.0911765	0.179412	0.194118	-0.126471	0.744118	0.158824	-0.294118	0.173529	0.485294	0.182353	0.15	0.05	0.602941	-0.711765	0.447059	-0.0705882	0.0470588	-0.208824	0.0470588	0.232353	0.138235	0.208824	-0.532353	-0.141176	0.0823529	0.220588	-0.167647	0.0705882	-0.155882	-0.673529	0.1	-0.229412	0.482353	-0.294118	0.0529412	0.241176	1
Q-values for the above pairwise comparisons
	2-Isopropylmalate	Alanine	Arginine	Asparagine	Aspartic acid	Beta-alanine	Citric acid	Fructose	Fucose	Fumaric acid	Gaba	Glucose	Glutamic acid	Glyceric acid	Glycerol	Glycine	Isoleucine	Lactic acid	Leucine	Lysine	Malic acid	Maltose	Mannitol (or similar)	Methionine	Myo-insitol	Ornithine	Phenylalanine	Phosphoric Acid	Proline	4-Hydroxyproline	Putrescine	Pyroglutamic acid	Pyruvic acid	Raffinose	Rhamnose	Ribitol (or Arbitol)	Serine	Sorbose (or similar)	Succinic acid	Sucrose	Threonic acid	Threonine	Tryptophan	Tyramine	Tyrosine	Urea	Valine	RGR
2-Isopropylmalate	NA	0.0278812	0.0342201	0.152243	0.186207	0.132862	0.0164307	0.0909636	0.084314	0.315442	0.132862	0.147784	0.355458	0.0626813	0.0991641	0.232477	0.00606237	0.331894	0.00293207	0.294326	0.208099	0.158908	0.0180231	0.162679	0.322578	0.111153	0.0398103	0.240763	0.00360278	0.388508	0.063782	0.237691	0.0278812	0.0874003	0.0143948	0.00337793	0.00968565	0.372332	0.234475	0.346754	0.209549	0.017061	0.0515585	0.28945	0.0895784	0.0441796	0.00337793	0.351739
Alanine	0.0278812	NA	0.0201103	0.0223802	0.0515585	0.158908	0.0158181	0.308929	0.127763	0.127763	0.287669	0.359605	0.168186	0.0504761	0.208099	0.00476477	0.0474866	0.349329	0.0334416	0.102999	0.0532834	0.0726562	0.101071	0.00691635	0.315442	0.00476477	0.0441796	0.189617	0.0567204	0.237691	0.0532834	0.084314	0.0027332	0.268859	0.0692025	0.0384955	0.00844156	0.209549	0.0909636	0.255185	0.281313	0.0115265	0.154631	0.117805	0.313727	0.28945	0.0154389	0.0606916
Arginine	0.0342201	0.0201103	NA	0.235645	0.235645	0.0557232	0.0326786	0.189617	0.235645	0.219363	0.308929	0.181043	0.358458	0.0504761	0.237691	0.0319309	0.0392197	0.174567	0.0238625	0.0991641	0.308929	0.198634	0.0495704	0.128944	0.109138	0.136323	0.181043	0.283106	0.0692025	0.341677	0.189617	0.285224	0.0738689	0.344846	0.145711	0.0692025	0.00639498	0.250259	0.32594	0.365422	0.215174	0.0606916	0.279188	0.109138	0.317488	0.130896	0.0216035	0.0582621
Asparagine	0.152243	0.0223802	0.235645	NA	0.000136531	0.127763	0.178193	0.227912	0.0404169	0.0520116	0.178193	0.160512	0.00715389	0.279188	0.235645	0.00476477	0.277718	0.356627	0.230354	0.00515429	0.00265496	0.0197457	0.323923	0.00889823	0.352931	1.32529e-06	0.0268506	0.00844156	0.145711	0.0245639	0.0441796	0.0278812	0.012579	0.359605	0.329611	0.359605	0.0427186	0.0781581	0.00209895	0.0615954	0.134843	0.00824567	0.0376376	0.00498959	0.222411	0.355458	0.158908	0.145711
Aspartic acid	0.186207	0.0515585	0.235645	0.000136531	NA	0.0392197	0.189617	0.215174	0.0310592	0.0495704	0.216954	0.203349	0.000393204	0.331894	0.178193	0.00515429	0.28945	0.359605	0.237691	0.00265496	0.00196897	0.0257452	0.331264	0.0300693	0.344846	0.000128409	0.0376376	0.0154389	0.162679	0.054576	0.0983473	0.0122835	0.0268506	0.352931	0.317488	0.349527	0.0257452	0.186207	0.00126055	0.134843	0.142389	0.00639498	0.0300693	0.00268775	0.160512	0.30162	0.152243	0.168186
Beta-alanine	0.132862	0.158908	0.0557232	0.127763	0.0392197	NA	0.0398103	0.308929	0.0615954	0.208099	0.128944	0.20572	0.057073	0.127763	0.339401	0.0474866	0.117805	0.154631	0.0738689	0.0874003	0.105395	0.323923	0.234475	0.0811036	0.356627	0.075654	0.0143948	0.0781581	0.0252818	0.246627	0.32594	0.00691635	0.27724	0.174567	0.372332	0.20068	0.00268775	0.351739	0.0594683	0.386872	0.359605	0.0356792	0.0230478	0.084314	0.0300693	0.283106	0.0520116	0.287669
Citric acid	0.0164307	0.0158181	0.0326786	0.178193	0.189617	0.0398103	NA	0.0991641	0.107371	0.386872	0.331264	0.0594683	0.337791	0.0115265	0.130896	0.0966833	0.0140526	0.250259	0.00639498	0.331894	0.246627	0.279188	0.0520116	0.0504761	0.349527	0.0983473	0.054576	0.337791	0.0278812	0.308929	0.252398	0.0663701	0.0966833	0.306467	0.136323	0.0230478	0.0191567	0.349527	0.230354	0.38419	0.306467	0.017593	0.126341	0.337791	0.196291	0.232477	0.00313238	0.263423
Fructose	0.0909636	0.308929	0.189617	0.227912	0.215174	0.308929	0.0991641	NA	0.259468	0.0164307	0.237691	1.41705e-05	0.215174	0.0136168	0.0264929	0.211627	0.00844156	0.364655	0.00968565	0.0474866	0.376094	0.339401	0.000449991	0.368183	0.308206	0.257002	0.215174	0.277718	0.063782	0.0143948	0.209549	0.352931	0.376094	0.214024	0.0348706	0.0118989	0.196291	0.0392197	0.193655	0.00476477	0.0140526	0.349527	0.317488	0.0466266	0.127763	0.00691635	0.0474866	0.317488
Fucose	0.084314	0.127763	0.235645	0.0404169	0.0310592	0.0615954	0.107371	0.259468	NA	0.0557232	0.308929	0.259468	0.057073	0.374051	0.257002	0.145711	0.364655	0.130896	0.299191	0.0532834	0.057073	0.136323	0.29676	0.145711	0.215174	0.0567204	0.0268506	0.0650675	0.0201103	0.027492	0.349527	0.0398103	0.158908	0.128944	0.331894	0.361412	0.0334416	0.0427186	0.00337793	0.111153	0.267375	0.012579	0.00408784	0.0520116	0.0874003	0.335497	0.263423	0.294326
Fumaric acid	0.315442	0.127763	0.219363	0.0520116	0.0495704	0.208099	0.386872	0.0164307	0.0557232	NA	0.260958	0.0197457	0.0441796	0.211627	0.0293694	0.0122835	0.128944	0.299191	0.174567	0.00285318	0.107371	0.101071	0.0435178	0.0615954	0.294326	0.0466266	0.263423	0.117805	0.359605	0.0180231	0.28945	0.136323	0.237691	0.27724	0.101071	0.147784	0.203349	0.00476477	0.0180231	0.0414819	0.00191708	0.187908	0.306467	0.00293207	0.365422	0.0515585	0.283106	0.063782
Gaba	0.132862	0.287669	0.308929	0.178193	0.216954	0.128944	0.331264	0.237691	0.308929	0.260958	NA	0.29676	0.225797	0.358458	0.0606916	0.216954	0.23299	0.0991641	0.271649	0.193655	0.265563	0.306467	0.0966833	0.227912	0.333869	0.215174	0.234475	0.274442	0.344846	0.0678639	0.363543	0.0952491	0.208099	0.292221	0.0115265	0.0811036	0.363543	0.211627	0.211627	0.23299	0.23299	0.306467	0.271649	0.189617	0.346754	0.271649	0.30162	0.313727
Glucose	0.147784	0.359605	0.181043	0.160512	0.203349	0.20572	0.0594683	1.41705e-05	0.259468	0.0197457	0.29676	NA	0.215174	0.0230478	0.0149635	0.235645	0.017593	0.281313	0.0180231	0.0404169	0.329611	0.234475	0.00209895	0.339401	0.260958	0.214024	0.283106	0.304721	0.0909636	0.020847	0.149872	0.308206	0.320545	0.178193	0.057073	0.0238625	0.214024	0.0185825	0.176812	0.00937367	0.0201103	0.365422	0.315442	0.0398103	0.160512	0.027492	0.063782	0.331264
Glutamic acid	0.355458	0.168186	0.358458	0.00715389	0.000393204	0.057073	0.337791	0.215174	0.057073	0.0441796	0.225797	0.215174	NA	0.328291	0.119908	0.0404169	0.349527	0.214024	0.388508	0.0293694	0.000393204	0.0567204	0.235645	0.0707366	0.331264	0.00797744	0.0504761	0.012579	0.230354	0.132862	0.285224	0.00334342	0.142389	0.32594	0.285224	0.370264	0.0931954	0.24385	0.00045116	0.260958	0.240763	0.075654	0.0392197	0.0310592	0.0707366	0.235645	0.333869	0.268859
Glyceric acid	0.0626813	0.0504761	0.0504761	0.279188	0.331894	0.127763	0.0115265	0.0136168	0.374051	0.211627	0.358458	0.0230478	0.328291	NA	0.0966833	0.198634	0.00239724	0.176812	0.0027332	0.331894	0.257002	0.365422	0.00691635	0.0738689	0.356627	0.211627	0.0356792	0.342591	0.0557232	0.183617	0.374051	0.176812	0.191332	0.352931	0.123927	0.0268506	0.0356792	0.157038	0.361412	0.0678639	0.186207	0.0909636	0.323923	0.329611	0.23299	0.116202	0.00293207	0.259468
Glycerol	0.0991641	0.208099	0.237691	0.235645	0.178193	0.339401	0.130896	0.0264929	0.257002	0.0293694	0.0606916	0.0149635	0.119908	0.0966833	NA	0.277718	0.0435178	0.364655	0.0520116	0.0376376	0.250259	0.237691	0.00476477	0.308206	0.287669	0.279188	0.374051	0.363543	0.136323	0.0707366	0.368183	0.323923	0.237691	0.267375	0.00293207	0.0326786	0.299191	0.0567204	0.136323	0.172333	0.0268506	0.339401	0.322578	0.0348706	0.358458	0.0692025	0.128944	0.308206
Glycine	0.232477	0.00476477	0.0319309	0.00476477	0.00515429	0.0474866	0.0966833	0.211627	0.145711	0.0122835	0.216954	0.235645	0.0404169	0.198634	0.277718	NA	0.265563	0.252398	0.219363	0.00265496	0.0376376	0.0966833	0.388508	0.00639498	0.198634	0.000449991	0.109138	0.0768986	0.257002	0.0768986	0.0626813	0.0342201	0.0414819	0.20068	0.351739	0.308206	0.0185825	0.107371	0.0326786	0.102999	0.0286843	0.0392197	0.215174	0.00293207	0.365422	0.268859	0.126341	0.00546806
Isoleucine	0.00606237	0.0474866	0.0392197	0.277718	0.28945	0.117805	0.0140526	0.00844156	0.364655	0.128944	0.23299	0.017593	0.349527	0.00239724	0.0435178	0.265563	NA	0.216954	1.77685e-10	0.320545	0.277718	0.339401	0.000393204	0.0796222	0.263423	0.23299	0.054576	0.364655	0.0257452	0.123927	0.227912	0.277718	0.0827965	0.268859	0.0201103	0.000973522	0.0334416	0.0874003	0.358458	0.12228	0.117805	0.0582621	0.191332	0.328291	0.0811036	0.00824567	1.60799e-06	0.283106
Lactic acid	0.331894	0.349329	0.174567	0.356627	0.359605	0.154631	0.250259	0.364655	0.130896	0.299191	0.0991641	0.281313	0.214024	0.176812	0.364655	0.252398	0.216954	NA	0.237691	0.310994	0.128944	0.328291	0.315442	0.277718	0.304721	0.372332	0.352931	0.333869	0.287669	0.356627	0.265563	0.285224	0.370264	0.344846	0.259468	0.381841	0.335497	0.279188	0.158908	0.365422	0.260958	0.331894	0.227912	0.29676	0.308929	0.346754	0.172333	0.187908
Leucine	0.00293207	0.0334416	0.0238625	0.230354	0.237691	0.0738689	0.00639498	0.00968565	0.299191	0.174567	0.271649	0.0180231	0.388508	0.0027332	0.0520116	0.219363	1.77685e-10	0.237691	NA	0.364655	0.232477	0.308929	0.000527544	0.0678639	0.260958	0.178193	0.0384955	0.323923	0.0118989	0.187908	0.209549	0.219363	0.0663701	0.237691	0.0245639	0.00117638	0.0158181	0.147784	0.361412	0.170685	0.140353	0.0356792	0.123927	0.370264	0.0626813	0.00676536	1.13361e-06	0.274442
Lysine	0.294326	0.102999	0.0991641	0.00515429	0.00265496	0.0874003	0.331894	0.0474866	0.0532834	0.00285318	0.193655	0.0404169	0.0293694	0.331894	0.0376376	0.00265496	0.320545	0.310994	0.364655	NA	0.0515585	0.0348706	0.154631	0.0650675	0.333869	0.0046229	0.172333	0.0557232	0.331894	0.0118989	0.0796222	0.130896	0.0738689	0.342591	0.140353	0.237691	0.0582621	0.0191567	0.0143948	0.0326786	0.00434891	0.0334416	0.191332	0	0.364655	0.196291	0.310994	0.0650675
Malic acid	0.208099	0.0532834	0.308929	0.00265496	0.00196897	0.105395	0.246627	0.376094	0.057073	0.107371	0.265563	0.329611	0.000393204	0.257002	0.250259	0.0376376	0.277718	0.128944	0.232477	0.0515585	NA	0.0435178	0.370264	0.0495704	0.349527	0.00239724	0.012579	0.0158181	0.0983473	0.193655	0.234475	0.0027332	0.0594683	0.342591	0.356627	0.277718	0.0404169	0.24385	0.00045116	0.329611	0.349527	0.0414819	0.0319309	0.057073	0.0615954	0.364655	0.216954	0.267375
Maltose	0.158908	0.0726562	0.198634	0.0197457	0.0257452	0.323923	0.279188	0.339401	0.136323	0.101071	0.306467	0.234475	0.0567204	0.365422	0.237691	0.0966833	0.339401	0.328291	0.308929	0.0348706	0.0435178	NA	0.381841	0.162679	0.216954	0.0278812	0.172333	0.0606916	0.252398	0.0858486	0.143913	0.268859	0.00476477	0.23299	0.329611	0.30162	0.123927	0.0991641	0.0398103	0.237691	0.178193	0.0252818	0.23299	0.0384955	0.247801	0.32594	0.232477	0.28945
Mannitol (or similar)	0.0180231	0.101071	0.0495704	0.323923	0.331264	0.234475	0.0520116	0.000449991	0.29676	0.0435178	0.0966833	0.00209895	0.235645	0.00691635	0.00476477	0.388508	0.000393204	0.315442	0.000527544	0.154631	0.370264	0.381841	NA	0.317488	0.257002	0.38419	0.178193	0.323923	0.0348706	0.0257452	0.341677	0.361412	0.165421	0.281313	0.00209895	0.000527544	0.0582621	0.0520116	0.209549	0.0342201	0.0376376	0.219363	0.274442	0.149872	0.191332	0.00606237	0.00498959	0.355458
Methionine	0.162679	0.00691635	0.128944	0.00889823	0.0300693	0.0811036	0.0504761	0.368183	0.145711	0.0615954	0.227912	0.339401	0.0707366	0.0738689	0.308206	0.00639498	0.0796222	0.277718	0.0678639	0.0650675	0.0495704	0.162679	0.317488	NA	0.234475	0.00797744	0.0216035	0.142389	0.152243	0.20572	0.160512	0.0495704	0.0781581	0.292221	0.374051	0.187908	0.0486798	0.232477	0.0486798	0.268859	0.140353	0.0293694	0.170685	0.057073	0.172333	0.346754	0.0293694	0.0278812
Myo-insitol	0.322578	0.315442	0.109138	0.352931	0.344846	0.356627	0.349527	0.308206	0.215174	0.294326	0.333869	0.260958	0.331264	0.356627	0.287669	0.198634	0.263423	0.304721	0.260958	0.333869	0.349527	0.216954	0.257002	0.234475	NA	0.363543	0.222411	0.349527	0.313727	0.191332	0.322578	0.331264	0.30162	0.252398	0.374051	0.361412	0.376094	0.331894	0.250259	0.333869	0.149872	0.191332	0.292221	0.328291	0.308929	0.157038	0.341677	0.00844156
Ornithine	0.111153	0.00476477	0.136323	1.32529e-06	0.000128409	0.075654	0.0983473	0.257002	0.0567204	0.0466266	0.215174	0.214024	0.00797744	0.211627	0.279188	0.000449991	0.23299	0.372332	0.178193	0.0046229	0.00239724	0.0278812	0.38419	0.00797744	0.363543	NA	0.0268506	0.0264929	0.139112	0.0441796	0.0264929	0.0129877	0.00824567	0.331894	0.365422	0.260958	0.0158181	0.109138	0.00337793	0.0796222	0.142389	0.00633882	0.057073	0.00515429	0.267375	0.337791	0.0991641	0.084314
Phenylalanine	0.0398103	0.0441796	0.181043	0.0268506	0.0376376	0.0143948	0.054576	0.215174	0.0268506	0.263423	0.234475	0.283106	0.0504761	0.0356792	0.374051	0.109138	0.054576	0.352931	0.0384955	0.172333	0.012579	0.172333	0.178193	0.0216035	0.222411	0.0268506	NA	0.063782	0.00196897	0.255185	0.265563	0.00715389	0.102999	0.183617	0.252398	0.119908	0.00285318	0.281313	0.0129877	0.339401	0.257002	0.00633882	0.00715389	0.165421	0.00639498	0.193655	0.0286843	0.342591
Phosphoric Acid	0.240763	0.189617	0.283106	0.00844156	0.0154389	0.0781581	0.337791	0.277718	0.0650675	0.117805	0.274442	0.304721	0.012579	0.342591	0.363543	0.0768986	0.364655	0.333869	0.323923	0.0557232	0.0158181	0.0606916	0.323923	0.142389	0.349527	0.0264929	0.063782	NA	0.0991641	0.057073	0.20572	0.0435178	0.0781581	0.0495704	0.388508	0.349527	0.0909636	0.162679	0.0057965	0.140353	0.294326	0.127763	0.0129877	0.0520116	0.0768986	0.349329	0.335497	0.356627
Proline	0.00360278	0.0567204	0.0692025	0.145711	0.162679	0.0252818	0.0278812	0.063782	0.0201103	0.359605	0.344846	0.0909636	0.230354	0.0557232	0.136323	0.257002	0.0257452	0.287669	0.0118989	0.331894	0.0983473	0.252398	0.0348706	0.152243	0.313727	0.139112	0.00196897	0.0991641	NA	0.352931	0.315442	0.0520116	0.113659	0.0474866	0.057073	0.0404169	0.00191708	0.322578	0.0991641	0.315442	0.119908	0.0185825	0.00168419	0.329611	0.00968565	0.0384955	0.0245639	0.247801
4-Hydroxyproline	0.388508	0.237691	0.341677	0.0245639	0.054576	0.246627	0.308929	0.0143948	0.027492	0.0180231	0.0678639	0.020847	0.132862	0.183617	0.0707366	0.0768986	0.123927	0.356627	0.187908	0.0118989	0.193655	0.0858486	0.0257452	0.20572	0.191332	0.0441796	0.255185	0.057073	0.352931	NA	0.123927	0.20068	0.147784	0.323923	0.0796222	0.0768986	0.27724	0.00268775	0.0286843	0.000973522	0.0398103	0.0738689	0.143913	0.0122835	0.358458	0.0983473	0.281313	0.356627
Putrescine	0.063782	0.0532834	0.189617	0.0441796	0.0983473	0.32594	0.252398	0.209549	0.349527	0.28945	0.363543	0.149872	0.285224	0.374051	0.368183	0.0626813	0.227912	0.265563	0.209549	0.0796222	0.234475	0.143913	0.341677	0.160512	0.322578	0.0264929	0.265563	0.20572	0.315442	0.123927	NA	0.349329	0.0149635	0.342591	0.176812	0.160512	0.172333	0.203349	0.277718	0.0257452	0.277718	0.0827965	0.267375	0.0811036	0.342591	0.310994	0.132862	0.23299
Pyroglutamic acid	0.237691	0.084314	0.285224	0.0278812	0.0122835	0.00691635	0.0663701	0.352931	0.0398103	0.136323	0.0952491	0.308206	0.00334342	0.176812	0.323923	0.0342201	0.277718	0.285224	0.219363	0.130896	0.0027332	0.268859	0.361412	0.0495704	0.331264	0.0129877	0.00715389	0.0435178	0.0520116	0.20068	0.349329	NA	0.255185	0.329611	0.372332	0.265563	0.0201103	0.310994	0.00293207	0.346754	0.365422	0.0663701	0.017061	0.140353	0.0594683	0.342591	0.198634	0.299191
Pyruvic acid	0.0278812	0.0027332	0.0738689	0.012579	0.0268506	0.27724	0.0966833	0.376094	0.158908	0.237691	0.208099	0.320545	0.142389	0.191332	0.237691	0.0414819	0.0827965	0.370264	0.0663701	0.0738689	0.0594683	0.00476477	0.165421	0.0781581	0.30162	0.00824567	0.102999	0.0781581	0.113659	0.147784	0.0149635	0.255185	NA	0.341677	0.0650675	0.0858486	0.0404169	0.237691	0.0952491	0.187908	0.331264	0.00476477	0.140353	0.0827965	0.294326	0.28945	0.0348706	0.247801
Raffinose	0.0874003	0.268859	0.344846	0.359605	0.352931	0.174567	0.306467	0.214024	0.128944	0.27724	0.292221	0.178193	0.32594	0.352931	0.267375	0.20068	0.268859	0.344846	0.237691	0.342591	0.342591	0.23299	0.281313	0.292221	0.252398	0.331894	0.183617	0.0495704	0.0474866	0.323923	0.342591	0.329611	0.341677	NA	0.247801	0.279188	0.237691	0.38419	0.23299	0.376094	0.160512	0.279188	0.0454692	0.359605	0.020847	0.149872	0.308206	0.0486798
Rhamnose	0.0143948	0.0692025	0.145711	0.329611	0.317488	0.372332	0.136323	0.0348706	0.331894	0.101071	0.0115265	0.057073	0.285224	0.123927	0.00293207	0.351739	0.0201103	0.259468	0.0245639	0.140353	0.356627	0.329611	0.00209895	0.374051	0.374051	0.365422	0.252398	0.388508	0.057073	0.0796222	0.176812	0.372332	0.0650675	0.247801	NA	0.00065226	0.134843	0.140353	0.267375	0.189617	0.027492	0.268859	0.260958	0.128944	0.237691	0.0435178	0.0441796	0.29676
Ribitol (or Arbitol)	0.00337793	0.0384955	0.0692025	0.359605	0.349527	0.20068	0.0230478	0.0118989	0.361412	0.147784	0.0811036	0.0238625	0.370264	0.0268506	0.0326786	0.308206	0.000973522	0.381841	0.00117638	0.237691	0.277718	0.30162	0.000527544	0.187908	0.361412	0.260958	0.119908	0.349527	0.0404169	0.0768986	0.160512	0.265563	0.0858486	0.279188	0.00065226	NA	0.0504761	0.111153	0.335497	0.143913	0.0626813	0.134843	0.247801	0.235645	0.117805	0.0300693	0.00209895	0.335497
Serine	0.00968565	0.00844156	0.00639498	0.0427186	0.0257452	0.00268775	0.0191567	0.196291	0.0334416	0.203349	0.363543	0.214024	0.0931954	0.0356792	0.299191	0.0185825	0.0334416	0.335497	0.0158181	0.0582621	0.0404169	0.123927	0.0582621	0.0486798	0.376094	0.0158181	0.00285318	0.0909636	0.00191708	0.27724	0.172333	0.0201103	0.0404169	0.237691	0.134843	0.0504761	NA	0.247801	0.0466266	0.388508	0.381841	0.00293207	0.017593	0.0615954	0.0626813	0.170685	0.0100087	0.237691
Sorbose (or similar)	0.372332	0.209549	0.250259	0.0781581	0.186207	0.351739	0.349527	0.0392197	0.0427186	0.00476477	0.211627	0.0185825	0.24385	0.157038	0.0567204	0.107371	0.0874003	0.279188	0.147784	0.0191567	0.24385	0.0991641	0.0520116	0.232477	0.331894	0.109138	0.281313	0.162679	0.322578	0.00268775	0.203349	0.310994	0.237691	0.38419	0.140353	0.111153	0.247801	NA	0.0768986	0.0100087	0.0223802	0.174567	0.230354	0.0197457	0.335497	0.20068	0.209549	0.277718
Succinic acid	0.234475	0.0909636	0.32594	0.00209895	0.00126055	0.0594683	0.230354	0.193655	0.00337793	0.0180231	0.211627	0.176812	0.00045116	0.361412	0.136323	0.0326786	0.358458	0.158908	0.361412	0.0143948	0.00045116	0.0398103	0.209549	0.0486798	0.250259	0.00337793	0.0129877	0.0057965	0.0991641	0.0286843	0.277718	0.00293207	0.0952491	0.23299	0.267375	0.335497	0.0466266	0.0768986	NA	0.143913	0.20068	0.027492	0.0191567	0.0154389	0.0781581	0.216954	0.310994	0.342591
Sucrose	0.346754	0.255185	0.365422	0.0615954	0.134843	0.386872	0.38419	0.00476477	0.111153	0.0414819	0.23299	0.00937367	0.260958	0.0678639	0.172333	0.102999	0.12228	0.365422	0.170685	0.0326786	0.329611	0.237691	0.0342201	0.268859	0.333869	0.0796222	0.339401	0.140353	0.315442	0.000973522	0.0257452	0.346754	0.187908	0.376094	0.189617	0.143913	0.388508	0.0100087	0.143913	NA	0.0376376	0.23299	0.247801	0.0319309	0.20572	0.143913	0.246627	0.285224
Threonic acid	0.209549	0.281313	0.215174	0.134843	0.142389	0.359605	0.306467	0.0140526	0.267375	0.00191708	0.23299	0.0201103	0.240763	0.186207	0.0268506	0.0286843	0.117805	0.260958	0.140353	0.00434891	0.349527	0.178193	0.0376376	0.140353	0.149872	0.142389	0.257002	0.294326	0.119908	0.0398103	0.277718	0.365422	0.331264	0.160512	0.027492	0.0626813	0.381841	0.0223802	0.20068	0.0376376	NA	0.322578	0.237691	0.00383928	0.12228	0.0567204	0.247801	0.0140526
Threonine	0.017061	0.0115265	0.0606916	0.00824567	0.00639498	0.0356792	0.017593	0.349527	0.012579	0.187908	0.306467	0.365422	0.075654	0.0909636	0.339401	0.0392197	0.0582621	0.331894	0.0356792	0.0334416	0.0414819	0.0252818	0.219363	0.0293694	0.191332	0.00633882	0.00633882	0.127763	0.0185825	0.0738689	0.0827965	0.0663701	0.00476477	0.279188	0.268859	0.134843	0.00293207	0.174567	0.027492	0.23299	0.322578	NA	0.0252818	0.0342201	0.0858486	0.283106	0.0100087	0.32594
Tryptophan	0.0515585	0.154631	0.279188	0.0376376	0.0300693	0.0230478	0.126341	0.317488	0.00408784	0.306467	0.271649	0.315442	0.0392197	0.323923	0.322578	0.215174	0.191332	0.227912	0.123927	0.191332	0.0319309	0.23299	0.274442	0.170685	0.292221	0.057073	0.00715389	0.0129877	0.00168419	0.143913	0.267375	0.017061	0.140353	0.0454692	0.260958	0.247801	0.017593	0.230354	0.0191567	0.247801	0.237691	0.0252818	NA	0.183617	0.0111661	0.143913	0.157038	0.234475
Tyramine	0.28945	0.117805	0.109138	0.00498959	0.00268775	0.084314	0.337791	0.0466266	0.0520116	0.00293207	0.189617	0.0398103	0.0310592	0.329611	0.0348706	0.00293207	0.328291	0.29676	0.370264	0	0.057073	0.0384955	0.149872	0.057073	0.328291	0.00515429	0.165421	0.0520116	0.329611	0.0122835	0.0811036	0.140353	0.0827965	0.359605	0.128944	0.235645	0.0615954	0.0197457	0.0154389	0.0319309	0.00383928	0.0342201	0.183617	NA	0.351739	0.209549	0.306467	0.0663701
Tyrosine	0.0895784	0.313727	0.317488	0.222411	0.160512	0.0300693	0.196291	0.127763	0.0874003	0.365422	0.346754	0.160512	0.0707366	0.23299	0.358458	0.365422	0.0811036	0.308929	0.0626813	0.364655	0.0615954	0.247801	0.191332	0.172333	0.308929	0.267375	0.00639498	0.0768986	0.00968565	0.358458	0.342591	0.0594683	0.294326	0.020847	0.237691	0.117805	0.0626813	0.335497	0.0781581	0.20572	0.12228	0.0858486	0.0111661	0.351739	NA	0.0615954	0.0858486	0.187908
Urea	0.0441796	0.28945	0.130896	0.355458	0.30162	0.283106	0.232477	0.00691635	0.335497	0.0515585	0.271649	0.027492	0.235645	0.116202	0.0692025	0.268859	0.00824567	0.346754	0.00676536	0.196291	0.364655	0.32594	0.00606237	0.346754	0.157038	0.337791	0.193655	0.349329	0.0384955	0.0983473	0.310994	0.342591	0.28945	0.149872	0.0435178	0.0300693	0.170685	0.20068	0.216954	0.143913	0.0567204	0.283106	0.143913	0.209549	0.0615954	NA	0.0454692	0.352931
Valine	0.00337793	0.0154389	0.0216035	0.158908	0.152243	0.0520116	0.00313238	0.0474866	0.263423	0.283106	0.30162	0.063782	0.333869	0.00293207	0.128944	0.126341	1.60799e-06	0.172333	1.13361e-06	0.310994	0.216954	0.232477	0.00498959	0.0293694	0.341677	0.0991641	0.0286843	0.335497	0.0245639	0.281313	0.132862	0.198634	0.0348706	0.308206	0.0441796	0.00209895	0.0100087	0.209549	0.310994	0.246627	0.247801	0.0100087	0.157038	0.306467	0.0858486	0.0454692	NA	0.227912
RGR	0.351739	0.0606916	0.0582621	0.145711	0.168186	0.287669	0.263423	0.317488	0.294326	0.063782	0.313727	0.331264	0.268859	0.259468	0.308206	0.00546806	0.283106	0.187908	0.274442	0.0650675	0.267375	0.28945	0.355458	0.0278812	0.00844156	0.084314	0.342591	0.356627	0.247801	0.356627	0.23299	0.299191	0.247801	0.0486798	0.29676	0.335497	0.237691	0.277718	0.342591	0.285224	0.0140526	0.32594	0.234475	0.0663701	0.187908	0.352931	0.227912	NA

## Sheet: End_of_night_GC-MS_correlations
Spearman’s correlation coefficient between 16 strains and their GC-MS profile at the end of Night
	2-Isopropylmalate	Alanine	Arginine	Asparagine	Aspartic acid	Beta-alanine	Citric acid	Fructose	Fucose	Fumaric acid	Gaba	Glucose	Glutamic acid	Glyceric acid	Glycerol	Glycine	Isoleucine	Lactic acid	Leucine	Lysine	Malic acid	Maltose	Mannitol (or similar)	Methionine	Myo-insitol	Ornithine	Phenylalanine	Phosphoric Acid	Proline	4-Hydroxyproline	Putrescine	Pyroglutamic acid	Pyruvic acid	Raffinose	Rhamnose	Ribitol (or Arbitol)	Serine	Sorbose (or similar)	Succinic acid	Sucrose	Threonic acid	Threonine	Tryptophan	Tyramine	Tyrosine	Urea	Valine	RGR
2-Isopropylmalate	1	0.258824	-0.252941	0.117647	0.117647	0.188235	-0.317647	-0.132353	0.182353	0.355882	0.232353	0.117647	0.117647	-0.335294	-0.108824	0.191176	-0.0176471	-0.0705882	-0.0264706	-0.167647	0.1	0.173529	-0.0588235	0.120588	0.741176	0.0264706	0.291176	-0.00882353	0.311765	0.285294	-0.25	0.202941	0.0588235	0.255882	0.0176471	0.123529	0.270588	-0.408824	-0.305882	0.188235	0.0117647	0.361765	0.123529	0.0205882	0.273529	0.608824	0.167647	-0.238235
Alanine	0.258824	1	0.379412	0.497059	0.423529	0.735294	0.270588	0.0235294	0.435294	0.532353	0.326471	0.561765	0.314706	0	0.252941	0.773529	0.658824	0.185294	0.667647	0.191176	0.514706	0.0352941	0.629412	0.405882	0.408824	0.585294	0.605882	0.214706	0.402941	0.332353	0.35	0.414706	0.688235	-0.305882	0.155882	0.273529	0.75	-0.226471	0.117647	-0.194118	-0.179412	0.767647	0.473529	0.197059	0.441176	0.320588	0.729412	0.444118
Arginine	-0.252941	0.379412	1	0.247059	0.170588	0.511765	0.879412	0	0.211765	0.382353	-0.0970588	0.117647	-0.388235	0.320588	0.341176	0.552941	0.373529	0.155882	0.576471	0.05	0.102941	-0.223529	0.667647	-0.0558824	-0.279412	0.414706	0.132353	0.0764706	0.305882	0.205882	0.167647	-0.2	0.561765	-0.208824	0.0411765	-0.0294118	0.394118	-0.291176	0.123529	-0.497059	-0.25	0.314706	-0.135294	0.282353	0.0411765	-0.188235	0.564706	0.582353
Asparagine	0.117647	0.497059	0.247059	1	0.894118	0.805882	0.0323529	-0.5	0.694118	0.805882	0.464706	0.0558824	0.576471	0.0352941	0.564706	0.764706	0.217647	0.629412	0.411765	0.520588	0.708824	0.232353	-0.0647059	-0.167647	0.297059	0.888235	0.232353	0.758824	0.302941	0.858824	0.05	0.758824	0.152941	-0.614706	-0.729412	-0.461765	0.714706	-0.594118	0.594118	-0.758824	-0.620588	0.629412	0.0352941	0.726471	0.408824	0.602941	0.308824	0.323529
Aspartic acid	0.117647	0.423529	0.170588	0.894118	1	0.767647	0.0205882	-0.370588	0.758824	0.697059	0.452941	0.158824	0.702941	0.217647	0.8	0.7	0.270588	0.788235	0.55	0.814706	0.608824	0.444118	-0.0647059	-0.117647	0.435294	0.735294	0.344118	0.811765	0.455882	0.923529	0.158824	0.852941	0.105882	-0.511765	-0.755882	-0.426471	0.782353	-0.438235	0.5	-0.591176	-0.447059	0.720588	0.170588	0.876471	0.614706	0.661765	0.417647	0.0558824
Beta-alanine	0.188235	0.735294	0.511765	0.805882	0.767647	1	0.332353	-0.244118	0.594118	0.717647	0.332353	0.302941	0.394118	0.108824	0.655882	0.908824	0.594118	0.435294	0.788235	0.429412	0.45	0.191176	0.364706	0.0970588	0.45	0.773529	0.5	0.585294	0.567647	0.735294	0.0558824	0.614706	0.441176	-0.423529	-0.388235	-0.188235	0.917647	-0.5	0.276471	-0.508824	-0.494118	0.847059	0.273529	0.576471	0.597059	0.588235	0.764706	0.394118
Citric acid	-0.317647	0.270588	0.879412	0.0323529	0.0205882	0.332353	1	0.202941	-0.0441176	0.214706	-0.297059	0.229412	-0.444118	0.364706	0.2	0.344118	0.420588	0.144118	0.585294	0.0764706	-0.0382353	-0.258824	0.652941	0.102941	-0.344118	0.211765	0.197059	-0.0323529	0.276471	0.0676471	0.264706	-0.317647	0.491176	-0.117647	0.191176	0.238235	0.232353	0.0235294	-0.0970588	-0.338235	-0.105882	0.217647	0.0264706	0.158824	0.0411765	-0.320588	0.564706	0.458824
Fructose	-0.132353	0.0235294	0	-0.5	-0.370588	-0.244118	0.202941	1	-0.232353	-0.55	-0.323529	0.682353	-0.00294118	0.279412	-0.182353	-0.305882	0.452941	-0.344118	0.111765	-0.141176	-0.173529	-0.408824	0.561765	0.638235	0.0235294	-0.317647	0.497059	-0.376471	0.308824	-0.423529	0.335294	-0.252941	0.326471	0.558824	0.685294	0.708824	-0.0882353	0.688235	-0.164706	0.6	0.823529	0.0323529	0.682353	-0.417647	0.197059	-0.458824	0.188235	-0.344118
Fucose	0.182353	0.435294	0.211765	0.694118	0.758824	0.594118	-0.0441176	-0.232353	1	0.629412	0.397059	0.158824	0.629412	0.2	0.629412	0.685294	0.238235	0.423529	0.297059	0.558824	0.647059	0.202941	0.102941	-0.0588235	0.382353	0.573529	0.391176	0.717647	0.235294	0.685294	-0.0323529	0.785294	0.152941	-0.361765	-0.511765	-0.314706	0.667647	-0.505882	0.494118	-0.414706	-0.370588	0.694118	0.0705882	0.75	0.452941	0.605882	0.25	0.161765
Fumaric acid	0.355882	0.532353	0.382353	0.805882	0.697059	0.717647	0.214706	-0.55	0.629412	1	0.382353	0.0941176	0.279412	-0.1	0.352941	0.761765	0.158824	0.523529	0.379412	0.364706	0.526471	0.238235	0.114706	-0.235294	0.205882	0.747059	0.152941	0.579412	0.188235	0.723529	-0.0852941	0.526471	0.264706	-0.6	-0.511765	-0.344118	0.573529	-0.776471	0.261765	-0.679412	-0.691176	0.588235	-0.111765	0.676471	0.258824	0.585294	0.373529	0.502941
Gaba	0.232353	0.326471	-0.0970588	0.464706	0.452941	0.332353	-0.297059	-0.323529	0.397059	0.382353	1	0.0617647	0.417647	0.141176	0.235294	0.435294	-0.120588	0.35	0.102941	0.297059	0.491176	0.508824	-0.0852941	-0.414706	0.323529	0.529412	-0.0176471	0.4	-0.0647059	0.244118	0.0205882	0.502941	-0.0705882	-0.405882	-0.297059	-0.120588	0.305882	-0.285294	0.158824	-0.305882	-0.311765	0.235294	-0.0117647	0.288235	0.197059	0.370588	0.0147059	0.117647
Glucose	0.117647	0.561765	0.117647	0.0558824	0.158824	0.302941	0.229412	0.682353	0.158824	0.0941176	0.0617647	1	0.358824	0.0911765	0.0823529	0.252941	0.594118	0.0970588	0.470588	0.223529	0.202941	-0.0823529	0.688235	0.547059	0.279412	0.232353	0.641176	0.0294118	0.464706	0.0294118	0.526471	0.223529	0.491176	0.217647	0.435294	0.626471	0.370588	0.238235	-0.132353	0.252941	0.423529	0.505882	0.855882	-0.0294118	0.455882	0.0411765	0.547059	0
Glutamic acid	0.117647	0.314706	-0.388235	0.576471	0.702941	0.394118	-0.444118	-0.00294118	0.629412	0.279412	0.417647	0.358824	1	0.0176471	0.464706	0.297059	0.282353	0.488235	0.205882	0.626471	0.620588	0.273529	-0.161765	0.2	0.502941	0.370588	0.485294	0.705882	0.238235	0.541176	0.108824	0.920588	-0.00588235	-0.255882	-0.464706	-0.117647	0.538235	-0.0470588	0.491176	-0.102941	-0.0676471	0.576471	0.526471	0.523529	0.641176	0.561765	0.126471	-0.285294
Glyceric acid	-0.335294	0	0.320588	0.0352941	0.217647	0.108824	0.364706	0.279412	0.2	-0.1	0.141176	0.0911765	0.0176471	1	0.447059	0.105882	0.344118	0.191176	0.408824	0.438235	0.0735294	0.344118	0.211765	0.0882353	0.0588235	0.220588	0.238235	-0.0323529	0.144118	0.0470588	0.197059	0.0617647	0.194118	-0.185294	-0.0176471	0.147059	0.161765	0.373529	0.132353	0.0205882	0.214706	0.105882	-0.0352941	0.302941	0.332353	-0.226471	0.244118	-0.0588235
Glycerol	-0.108824	0.252941	0.341176	0.564706	0.8	0.655882	0.2	-0.182353	0.629412	0.352941	0.235294	0.0823529	0.464706	0.447059	1	0.579412	0.341176	0.588235	0.635294	0.8	0.258824	0.464706	0.0647059	-0.126471	0.341176	0.455882	0.273529	0.594118	0.45	0.705882	0.194118	0.614706	0.0941176	-0.305882	-0.582353	-0.347059	0.723529	-0.167647	0.332353	-0.367647	-0.264706	0.588235	0.126471	0.8	0.591176	0.491176	0.497059	-0.0411765
Glycine	0.191176	0.773529	0.552941	0.764706	0.7	0.908824	0.344118	-0.305882	0.685294	0.761765	0.435294	0.252941	0.297059	0.105882	0.579412	1	0.435294	0.332353	0.644118	0.397059	0.467647	0.164706	0.397059	-0.0764706	0.341176	0.8	0.352941	0.532353	0.382353	0.658824	0.126471	0.573529	0.347059	-0.497059	-0.320588	-0.179412	0.811765	-0.535294	0.217647	-0.579412	-0.594118	0.761765	0.147059	0.526471	0.338235	0.564706	0.620588	0.582353
Isoleucine	-0.0176471	0.658824	0.373529	0.217647	0.270588	0.594118	0.420588	0.452941	0.238235	0.158824	-0.120588	0.594118	0.282353	0.344118	0.341176	0.435294	1	0.0205882	0.779412	0.214706	0.176471	-0.111765	0.691176	0.738235	0.338235	0.267647	0.826471	0.0911765	0.564706	0.191176	0.132353	0.279412	0.764706	-0.158824	0.241176	0.335294	0.652941	0.191176	0.173529	0.141176	0.155882	0.7	0.632353	0.152941	0.676471	0.0441176	0.811765	0.105882
Lactic acid	-0.0705882	0.185294	0.155882	0.629412	0.788235	0.435294	0.144118	-0.344118	0.423529	0.523529	0.35	0.0970588	0.488235	0.191176	0.588235	0.332353	0.0205882	1	0.45	0.788235	0.552941	0.432353	-0.132353	-0.191176	0.114706	0.470588	0.15	0.694118	0.326471	0.705882	0.320588	0.526471	0.0794118	-0.394118	-0.655882	-0.311765	0.482353	-0.297059	0.382353	-0.588235	-0.273529	0.432353	0.0529412	0.805882	0.482353	0.305882	0.288235	-0.0882353
Leucine	-0.0264706	0.667647	0.576471	0.411765	0.55	0.788235	0.585294	0.111765	0.297059	0.379412	0.102941	0.470588	0.205882	0.408824	0.635294	0.644118	0.779412	0.45	1	0.517647	0.188235	0.238235	0.591176	0.364706	0.347059	0.452941	0.626471	0.297059	0.676471	0.461765	0.288235	0.326471	0.620588	-0.255882	-0.05	0.120588	0.794118	-0.0676471	0.0470588	-0.185294	-0.102941	0.761765	0.426471	0.438235	0.694118	0.211765	0.955882	0.202941
Lysine	-0.167647	0.191176	0.05	0.520588	0.814706	0.429412	0.0764706	-0.141176	0.558824	0.364706	0.297059	0.223529	0.626471	0.438235	0.8	0.397059	0.214706	0.788235	0.517647	1	0.329412	0.585294	-0.0676471	-0.102941	0.235294	0.411765	0.235294	0.623529	0.3	0.647059	0.364706	0.688235	-0.0323529	-0.429412	-0.570588	-0.255882	0.502941	-0.0176471	0.285294	-0.317647	-0.197059	0.482353	0.220588	0.794118	0.526471	0.397059	0.326471	-0.102941
Malic acid	0.1	0.514706	0.102941	0.708824	0.608824	0.45	-0.0382353	-0.173529	0.647059	0.526471	0.491176	0.202941	0.620588	0.0735294	0.258824	0.467647	0.176471	0.552941	0.188235	0.329412	1	-0.00294118	0.0441176	0.0882353	0.229412	0.626471	0.405882	0.629412	0.129412	0.520588	0.223529	0.620588	0.305882	-0.367647	-0.382353	-0.0117647	0.55	-0.291176	0.644118	-0.544118	-0.217647	0.529412	0.176471	0.541176	0.414706	0.297059	0.126471	0.0882353
Maltose	0.173529	0.0352941	-0.223529	0.232353	0.444118	0.191176	-0.258824	-0.408824	0.202941	0.238235	0.508824	-0.0823529	0.273529	0.344118	0.464706	0.164706	-0.111765	0.432353	0.238235	0.585294	-0.00294118	1	-0.341176	-0.320588	0.411765	0.244118	-0.144118	0.15	-0.0823529	0.258824	0.0588235	0.394118	-0.247059	-0.291176	-0.358824	-0.155882	0.170588	-0.0911765	-0.211765	0.0264706	-0.202941	0.0941176	-0.176471	0.426471	0.314706	0.470588	0.120588	-0.0823529
Mannitol (or similar)	-0.0588235	0.629412	0.667647	-0.0647059	-0.0647059	0.364706	0.652941	0.561765	0.102941	0.114706	-0.0852941	0.688235	-0.161765	0.211765	0.0647059	0.397059	0.691176	-0.132353	0.591176	-0.0676471	0.0441176	-0.341176	1	0.461765	-0.0323529	0.176471	0.526471	-0.173529	0.426471	-0.123529	0.335294	-0.167647	0.8	0.0705882	0.591176	0.482353	0.373529	0.0823529	-0.0764706	0.0911765	0.252941	0.444118	0.473529	-0.102941	0.220588	-0.276471	0.691176	0.358824
Methionine	0.120588	0.405882	-0.0558824	-0.167647	-0.117647	0.0970588	0.102941	0.638235	-0.0588235	-0.235294	-0.414706	0.547059	0.2	0.0882353	-0.126471	-0.0764706	0.738235	-0.191176	0.364706	-0.102941	0.0882353	-0.320588	0.461765	1	0.361765	-0.182353	0.805882	-0.208824	0.464706	-0.105882	0.164706	0.0294118	0.602941	0.308824	0.502941	0.564706	0.285294	0.402941	0.00882353	0.520588	0.567647	0.420588	0.670588	-0.235294	0.514706	-0.135294	0.479412	-0.261765
Myo-insitol	0.741176	0.408824	-0.279412	0.297059	0.435294	0.45	-0.344118	0.0235294	0.382353	0.205882	0.323529	0.279412	0.502941	0.0588235	0.341176	0.341176	0.338235	0.114706	0.347059	0.235294	0.229412	0.411765	-0.0323529	0.361765	1	0.188235	0.605882	0.205882	0.538235	0.45	-0.0647059	0.564706	0.102941	0.191176	-0.117647	0.152941	0.611765	-0.141176	-0.123529	0.261765	0.111765	0.638235	0.414706	0.211765	0.702941	0.723529	0.429412	-0.379412
Ornithine	0.0264706	0.585294	0.414706	0.888235	0.735294	0.773529	0.211765	-0.317647	0.573529	0.747059	0.529412	0.232353	0.370588	0.220588	0.455882	0.8	0.267647	0.470588	0.452941	0.411765	0.626471	0.244118	0.176471	-0.182353	0.188235	1	0.170588	0.497059	0.223529	0.632353	0.235294	0.558824	0.252941	-0.582353	-0.45	-0.214706	0.608824	-0.455882	0.426471	-0.691176	-0.508824	0.511765	0.0470588	0.535294	0.270588	0.402941	0.352941	0.535294
Phenylalanine	0.291176	0.605882	0.132353	0.232353	0.344118	0.5	0.197059	0.497059	0.391176	0.152941	-0.0176471	0.641176	0.485294	0.238235	0.273529	0.352941	0.826471	0.15	0.626471	0.235294	0.405882	-0.144118	0.526471	0.805882	0.605882	0.170588	1	0.264706	0.694118	0.326471	0.114706	0.432353	0.626471	0.111765	0.161765	0.417647	0.697059	0.108824	0.161765	0.188235	0.3	0.817647	0.735294	0.208824	0.814706	0.229412	0.697059	-0.220588
Phosphoric Acid	-0.00882353	0.214706	0.0764706	0.758824	0.811765	0.585294	-0.0323529	-0.376471	0.717647	0.579412	0.4	0.0294118	0.705882	-0.0323529	0.594118	0.532353	0.0911765	0.694118	0.297059	0.623529	0.629412	0.15	-0.173529	-0.208824	0.205882	0.497059	0.264706	1	0.223529	0.758824	-0.120588	0.811765	-0.0970588	-0.432353	-0.776471	-0.45	0.597059	-0.476471	0.514706	-0.632353	-0.558824	0.591176	0.126471	0.773529	0.464706	0.588235	0.176471	0.0441176
Proline	0.311765	0.402941	0.305882	0.302941	0.455882	0.567647	0.276471	0.308824	0.235294	0.188235	-0.0647059	0.464706	0.238235	0.144118	0.45	0.382353	0.564706	0.326471	0.676471	0.3	0.129412	-0.0823529	0.426471	0.464706	0.538235	0.223529	0.694118	0.223529	1	0.558824	0.226471	0.247059	0.482353	0.223529	-0.0647059	0.0294118	0.697059	-0.117647	0.123529	-0.0294118	0.252941	0.711765	0.552941	0.267647	0.658824	0.235294	0.726471	-0.282353
4-Hydroxyproline	0.285294	0.332353	0.205882	0.858824	0.923529	0.735294	0.0676471	-0.423529	0.685294	0.723529	0.244118	0.0294118	0.541176	0.0470588	0.705882	0.658824	0.191176	0.705882	0.461765	0.647059	0.520588	0.258824	-0.123529	-0.105882	0.45	0.632353	0.326471	0.758824	0.558824	1	0.0441176	0.723529	0.0764706	-0.373529	-0.782353	-0.494118	0.752941	-0.558824	0.452941	-0.629412	-0.467647	0.702941	0.0882353	0.829412	0.529412	0.697059	0.388235	0
Putrescine	-0.25	0.35	0.167647	0.05	0.158824	0.0558824	0.264706	0.335294	-0.0323529	-0.0852941	0.0205882	0.526471	0.108824	0.197059	0.194118	0.126471	0.132353	0.320588	0.288235	0.364706	0.223529	0.0588235	0.335294	0.164706	-0.0647059	0.235294	0.114706	-0.120588	0.226471	0.0441176	1	-0.00588235	0.229412	0.0882353	0.226471	0.397059	0.155882	0.397059	0.00882353	-0.0735294	0.35	0.1	0.426471	0.0323529	0.0411765	-0.2	0.229412	0.0205882
Pyroglutamic acid	0.202941	0.414706	-0.2	0.758824	0.852941	0.614706	-0.317647	-0.252941	0.785294	0.526471	0.502941	0.223529	0.920588	0.0617647	0.614706	0.573529	0.279412	0.526471	0.326471	0.688235	0.620588	0.394118	-0.167647	0.0294118	0.564706	0.558824	0.432353	0.811765	0.247059	0.723529	-0.00588235	1	-0.0411765	-0.429412	-0.623529	-0.273529	0.679412	-0.291176	0.441176	-0.305882	-0.376471	0.691176	0.341176	0.676471	0.617647	0.761765	0.235294	-0.0470588
Pyruvic acid	0.0588235	0.688235	0.561765	0.152941	0.105882	0.441176	0.491176	0.326471	0.152941	0.264706	-0.0705882	0.491176	-0.00588235	0.194118	0.0941176	0.347059	0.764706	0.0794118	0.620588	-0.0323529	0.305882	-0.247059	0.8	0.602941	0.102941	0.252941	0.626471	-0.0970588	0.482353	0.0764706	0.229412	-0.0411765	1	-0.129412	0.370588	0.305882	0.511765	-0.0352941	0.255882	-0.00294118	0.223529	0.538235	0.358824	0.1	0.447059	-0.217647	0.708824	0.197059
Raffinose	0.255882	-0.305882	-0.208824	-0.614706	-0.511765	-0.423529	-0.117647	0.558824	-0.361765	-0.6	-0.405882	0.217647	-0.255882	-0.185294	-0.305882	-0.497059	-0.158824	-0.394118	-0.255882	-0.429412	-0.367647	-0.291176	0.0705882	0.308824	0.191176	-0.582353	0.111765	-0.432353	0.223529	-0.373529	0.0882353	-0.429412	-0.129412	1	0.497059	0.473529	-0.258824	0.282353	-0.491176	0.611765	0.705882	-0.197059	0.261765	-0.511765	-0.0264706	-0.144118	-0.0882353	-0.532353
Rhamnose	0.0176471	0.155882	0.0411765	-0.729412	-0.755882	-0.388235	0.191176	0.685294	-0.511765	-0.511765	-0.297059	0.435294	-0.464706	-0.0176471	-0.582353	-0.320588	0.241176	-0.655882	-0.05	-0.570588	-0.382353	-0.358824	0.591176	0.502941	-0.117647	-0.45	0.161765	-0.776471	-0.0647059	-0.782353	0.226471	-0.623529	0.370588	0.497059	1	0.779412	-0.335294	0.511765	-0.526471	0.682353	0.629412	-0.223529	0.320588	-0.773529	-0.214706	-0.552941	0.117647	0.0411765
Ribitol (or Arbitol)	0.123529	0.273529	-0.0294118	-0.461765	-0.426471	-0.188235	0.238235	0.708824	-0.314706	-0.344118	-0.120588	0.626471	-0.117647	0.147059	-0.347059	-0.179412	0.335294	-0.311765	0.120588	-0.255882	-0.0117647	-0.155882	0.482353	0.564706	0.152941	-0.214706	0.417647	-0.45	0.0294118	-0.494118	0.397059	-0.273529	0.305882	0.473529	0.779412	1	-0.0764706	0.591176	-0.5	0.532353	0.588235	0.0264706	0.544118	-0.461765	0.144118	-0.258824	0.235294	-0.105882
Serine	0.270588	0.75	0.394118	0.714706	0.782353	0.917647	0.232353	-0.0882353	0.667647	0.573529	0.305882	0.370588	0.538235	0.161765	0.723529	0.811765	0.652941	0.482353	0.794118	0.502941	0.55	0.170588	0.373529	0.285294	0.611765	0.608824	0.697059	0.597059	0.697059	0.752941	0.155882	0.679412	0.511765	-0.258824	-0.335294	-0.0764706	1	-0.352941	0.341176	-0.352941	-0.25	0.947059	0.429412	0.617647	0.773529	0.591176	0.788235	0.0941176
Sorbose (or similar)	-0.408824	-0.226471	-0.291176	-0.594118	-0.438235	-0.5	0.0235294	0.688235	-0.505882	-0.776471	-0.285294	0.238235	-0.0470588	0.373529	-0.167647	-0.535294	0.191176	-0.297059	-0.0676471	-0.0176471	-0.291176	-0.0911765	0.0823529	0.402941	-0.141176	-0.455882	0.108824	-0.476471	-0.117647	-0.558824	0.397059	-0.291176	-0.0352941	0.282353	0.511765	0.591176	-0.352941	1	-0.182353	0.573529	0.664706	-0.347059	0.4	-0.441176	-0.0176471	-0.538235	-0.120588	-0.4
Succinic acid	-0.305882	0.117647	0.123529	0.594118	0.5	0.276471	-0.0970588	-0.164706	0.494118	0.261765	0.158824	-0.132353	0.491176	0.132353	0.332353	0.217647	0.173529	0.382353	0.0470588	0.285294	0.644118	-0.211765	-0.0764706	0.00882353	-0.123529	0.426471	0.161765	0.514706	0.123529	0.452941	0.00882353	0.441176	0.255882	-0.491176	-0.526471	-0.5	0.341176	-0.182353	1	-0.523529	-0.170588	0.252941	-0.0235294	0.497059	0.220588	-0.0264706	-0.0764706	-0.0147059
Sucrose	0.188235	-0.194118	-0.497059	-0.758824	-0.591176	-0.508824	-0.338235	0.6	-0.414706	-0.679412	-0.305882	0.252941	-0.102941	0.0205882	-0.367647	-0.579412	0.141176	-0.588235	-0.185294	-0.317647	-0.544118	0.0264706	0.0911765	0.520588	0.261765	-0.691176	0.188235	-0.632353	-0.0294118	-0.629412	-0.0735294	-0.305882	-0.00294118	0.611765	0.682353	0.532353	-0.352941	0.573529	-0.523529	1	0.732353	-0.226471	0.329412	-0.605882	0.0735294	-0.208824	-0.05	-0.491176
Threonic acid	0.0117647	-0.179412	-0.25	-0.620588	-0.447059	-0.494118	-0.105882	0.823529	-0.370588	-0.691176	-0.311765	0.423529	-0.0676471	0.214706	-0.264706	-0.594118	0.155882	-0.273529	-0.102941	-0.197059	-0.217647	-0.202941	0.252941	0.567647	0.111765	-0.508824	0.3	-0.558824	0.252941	-0.467647	0.35	-0.376471	0.223529	0.705882	0.629412	0.588235	-0.25	0.664706	-0.170588	0.732353	1	-0.179412	0.45	-0.45	0.152941	-0.485294	-0.0176471	-0.644118
Threonine	0.361765	0.767647	0.314706	0.629412	0.720588	0.847059	0.217647	0.0323529	0.694118	0.588235	0.235294	0.505882	0.576471	0.105882	0.588235	0.761765	0.7	0.432353	0.761765	0.482353	0.529412	0.0941176	0.444118	0.420588	0.638235	0.511765	0.817647	0.591176	0.711765	0.702941	0.1	0.691176	0.538235	-0.197059	-0.223529	0.0264706	0.947059	-0.347059	0.252941	-0.226471	-0.179412	1	0.535294	0.561765	0.791176	0.588235	0.794118	0.0705882
Tryptophan	0.123529	0.473529	-0.135294	0.0352941	0.170588	0.273529	0.0264706	0.682353	0.0705882	-0.111765	-0.0117647	0.855882	0.526471	-0.0352941	0.126471	0.147059	0.632353	0.0529412	0.426471	0.220588	0.176471	-0.176471	0.473529	0.670588	0.414706	0.0470588	0.735294	0.126471	0.552941	0.0882353	0.426471	0.341176	0.358824	0.261765	0.320588	0.544118	0.429412	0.4	-0.0235294	0.329412	0.45	0.535294	1	-0.0852941	0.555882	0.120588	0.491176	-0.279412
Tyramine	0.0205882	0.197059	0.282353	0.726471	0.876471	0.576471	0.158824	-0.417647	0.75	0.676471	0.288235	-0.0294118	0.523529	0.302941	0.8	0.526471	0.152941	0.805882	0.438235	0.794118	0.541176	0.426471	-0.102941	-0.235294	0.211765	0.535294	0.208824	0.773529	0.267647	0.829412	0.0323529	0.676471	0.1	-0.511765	-0.773529	-0.461765	0.617647	-0.441176	0.497059	-0.605882	-0.45	0.561765	-0.0852941	1	0.532353	0.520588	0.302941	0.0147059
Tyrosine	0.273529	0.441176	0.0411765	0.408824	0.614706	0.597059	0.0411765	0.197059	0.452941	0.258824	0.197059	0.455882	0.641176	0.332353	0.591176	0.338235	0.676471	0.482353	0.694118	0.526471	0.414706	0.314706	0.220588	0.514706	0.702941	0.270588	0.814706	0.464706	0.658824	0.529412	0.0411765	0.617647	0.447059	-0.0264706	-0.214706	0.144118	0.773529	-0.0176471	0.220588	0.0735294	0.152941	0.791176	0.555882	0.532353	1	0.447059	0.682353	-0.370588
Urea	0.608824	0.320588	-0.188235	0.602941	0.661765	0.588235	-0.320588	-0.458824	0.605882	0.585294	0.370588	0.0411765	0.561765	-0.226471	0.491176	0.564706	0.0441176	0.305882	0.211765	0.397059	0.297059	0.470588	-0.276471	-0.135294	0.723529	0.402941	0.229412	0.588235	0.235294	0.697059	-0.2	0.761765	-0.217647	-0.144118	-0.552941	-0.258824	0.591176	-0.538235	-0.0264706	-0.208824	-0.485294	0.588235	0.120588	0.520588	0.447059	1	0.241176	-0.0117647
Valine	0.167647	0.729412	0.564706	0.308824	0.417647	0.764706	0.564706	0.188235	0.25	0.373529	0.0147059	0.547059	0.126471	0.244118	0.497059	0.620588	0.811765	0.288235	0.955882	0.326471	0.126471	0.120588	0.691176	0.479412	0.429412	0.352941	0.697059	0.176471	0.726471	0.388235	0.229412	0.235294	0.708824	-0.0882353	0.117647	0.235294	0.788235	-0.120588	-0.0764706	-0.05	-0.0176471	0.794118	0.491176	0.302941	0.682353	0.241176	1	0.185294
RGR	-0.238235	0.444118	0.582353	0.323529	0.0558824	0.394118	0.458824	-0.344118	0.161765	0.502941	0.117647	0	-0.285294	-0.0588235	-0.0411765	0.582353	0.105882	-0.0882353	0.202941	-0.102941	0.0882353	-0.0823529	0.358824	-0.261765	-0.379412	0.535294	-0.220588	0.0441176	-0.282353	0	0.0205882	-0.0470588	0.197059	-0.532353	0.0411765	-0.105882	0.0941176	-0.4	-0.0147059	-0.491176	-0.644118	0.0705882	-0.279412	0.0147059	-0.370588	-0.0117647	0.185294	1
Q-values for the above pairwise comparisons
	2-Isopropylmalate	Alanine	Arginine	Asparagine	Aspartic acid	Beta-alanine	Citric acid	Fructose	Fucose	Fumaric acid	Gaba	Glucose	Glutamic acid	Glyceric acid	Glycerol	Glycine	Isoleucine	Lactic acid	Leucine	Lysine	Malic acid	Maltose	Mannitol (or similar)	Methionine	Myo-insitol	Ornithine	Phenylalanine	Phosphoric Acid	Proline	4-Hydroxyproline	Putrescine	Pyroglutamic acid	Pyruvic acid	Raffinose	Rhamnose	Ribitol (or Arbitol)	Serine	Sorbose (or similar)	Succinic acid	Sucrose	Threonic acid	Threonine	Tryptophan	Tyramine	Tyrosine	Urea	Valine	RGR
2-Isopropylmalate	NA	0.239127	0.242415	0.347063	0.347063	0.288044	0.19062	0.339196	0.293511	0.162862	0.257887	0.347063	0.347063	0.177215	0.355041	0.287058	0.419905	0.383519	0.41522	0.306123	0.359607	0.301721	0.392801	0.347063	0.00685127	0.41522	0.211809	0.427496	0.195939	0.217003	0.245111	0.279262	0.392801	0.241466	0.419905	0.346552	0.228795	0.121342	0.199028	0.288044	0.424852	0.157366	0.346552	0.419117	0.226148	0.0311735	0.306123	0.255613
Alanine	0.239127	NA	0.144022	0.0707449	0.111677	0.00737626	0.228795	0.417557	0.105257	0.0564042	0.183864	0.044285	0.19311	0.435348	0.242415	0.00407086	0.0186656	0.290777	0.016528	0.287058	0.0640498	0.411947	0.0258117	0.123592	0.121342	0.0366185	0.0318957	0.269715	0.125865	0.179001	0.167519	0.11742	0.0127915	0.199028	0.315607	0.226148	0.00566991	0.26264	0.347063	0.286078	0.2966	0.00461504	0.0843788	0.282985	0.101902	0.188144	0.00814258	0.10013
Arginine	0.242415	0.144022	NA	0.248166	0.304102	0.0645548	0.000392164	0.435348	0.27175	0.141574	0.361853	0.347063	0.136745	0.188144	0.172432	0.0475086	0.148694	0.315607	0.0393977	0.401363	0.356983	0.263617	0.016528	0.395284	0.22156	0.11742	0.339196	0.378437	0.199028	0.277225	0.306123	0.281652	0.044285	0.274485	0.406372	0.414012	0.131468	0.211809	0.346552	0.0707449	0.245111	0.19311	0.337233	0.219616	0.406372	0.288044	0.0434737	0.0374735
Asparagine	0.347063	0.0707449	0.248166	NA	0.000211253	0.00287359	0.412793	0.070166	0.0122928	0.00287359	0.0891906	0.395284	0.0393977	0.411947	0.0434737	0.00473865	0.267681	0.0258117	0.119629	0.060703	0.0109157	0.257887	0.387805	0.306123	0.205676	0.000265563	0.257887	0.00479368	0.201559	0.000913591	0.401363	0.00479368	0.317611	0.0293071	0.00814258	0.0908338	0.0100521	0.0354512	0.0354512	0.00479368	0.0276759	0.0258117	0.411947	0.00849723	0.121342	0.0329611	0.198786	0.186636
Aspartic acid	0.347063	0.111677	0.304102	0.000211253	NA	0.00461504	0.419117	0.150035	0.00479368	0.0121218	0.0961207	0.313241	0.0114918	0.267681	0.00295493	0.0119703	0.228795	0.00343111	0.0487393	0.00274842	0.0311735	0.10013	0.387805	0.347063	0.105257	0.00737626	0.170989	0.00274842	0.0946567	5.30409e-05	0.313241	0.00101202	0.35657	0.0645548	0.0050977	0.110048	0.00380828	0.103938	0.070166	0.0357617	0.0983777	0.00914171	0.304102	0.000414422	0.0293071	0.0180997	0.115995	0.395284
Beta-alanine	0.288044	0.00737626	0.0645548	0.00287359	0.00461504	NA	0.179001	0.250879	0.0354512	0.00953518	0.179001	0.201559	0.131468	0.355041	0.0193781	9.00779e-05	0.0354512	0.105257	0.00343111	0.108682	0.0966447	0.287058	0.154804	0.361853	0.0966447	0.00407086	0.070166	0.0366185	0.0430223	0.00737626	0.395284	0.0293071	0.101902	0.111677	0.136745	0.288044	5.42994e-05	0.070166	0.224533	0.066078	0.0723646	0.00121647	0.226148	0.0393977	0.0351688	0.035939	0.00473865	0.131468
Citric acid	0.19062	0.228795	0.000392164	0.412793	0.419117	0.179001	NA	0.279262	0.405483	0.269715	0.205676	0.260262	0.10013	0.154804	0.281652	0.170989	0.114076	0.326856	0.0366185	0.378437	0.409934	0.239127	0.0201111	0.356983	0.170989	0.27175	0.282985	0.412793	0.224533	0.386045	0.234813	0.19062	0.0729775	0.347063	0.287058	0.255613	0.257887	0.417557	0.361853	0.175128	0.35657	0.267681	0.41522	0.313241	0.406372	0.188144	0.0434737	0.0929708
Fructose	0.339196	0.417557	0.435348	0.070166	0.150035	0.250879	0.279262	NA	0.257887	0.0487393	0.186636	0.0135535	0.433129	0.22156	0.293511	0.199028	0.0961207	0.170989	0.352388	0.329573	0.301721	0.121342	0.044285	0.0242464	0.417557	0.19062	0.0707449	0.146784	0.198786	0.111677	0.177215	0.242415	0.183864	0.0449442	0.0132183	0.0109157	0.368167	0.0127915	0.309215	0.034052	0.00255333	0.412793	0.0135535	0.115995	0.282985	0.0929708	0.288044	0.170989
Fucose	0.293511	0.105257	0.27175	0.0122928	0.00479368	0.0354512	0.405483	0.257887	NA	0.0258117	0.129674	0.313241	0.0258117	0.281652	0.0258117	0.0132183	0.255613	0.111677	0.205676	0.0449442	0.0219262	0.279262	0.356983	0.392801	0.141574	0.040306	0.134365	0.00953518	0.255866	0.0132183	0.412793	0.00365795	0.317611	0.157366	0.0645548	0.19311	0.016528	0.0678299	0.0723646	0.11742	0.150035	0.0122928	0.383519	0.00566991	0.0961207	0.0318957	0.245111	0.311589
Fumaric acid	0.162862	0.0564042	0.141574	0.00287359	0.0121218	0.00953518	0.269715	0.0487393	0.0258117	NA	0.141574	0.364461	0.22156	0.359607	0.164875	0.00479368	0.313241	0.0594574	0.144022	0.154804	0.0580405	0.255613	0.350099	0.255866	0.277225	0.00601637	0.317611	0.038507	0.288044	0.0086614	0.371119	0.0580405	0.234813	0.034052	0.0645548	0.170989	0.040306	0.00407086	0.237492	0.0141125	0.012482	0.035939	0.352388	0.0144731	0.239127	0.0366185	0.148694	0.0689893
Gaba	0.257887	0.183864	0.361853	0.0891906	0.0961207	0.179001	0.205676	0.186636	0.129674	0.141574	NA	0.391066	0.115995	0.329573	0.255866	0.105257	0.347063	0.167519	0.356983	0.205676	0.0729775	0.066078	0.371119	0.11742	0.186636	0.0577911	0.419905	0.128162	0.387805	0.250879	0.419117	0.0689893	0.383519	0.123592	0.205676	0.347063	0.199028	0.217003	0.313241	0.199028	0.195939	0.255866	0.424852	0.214736	0.282985	0.150035	0.422575	0.347063
Glucose	0.347063	0.044285	0.347063	0.395284	0.313241	0.201559	0.260262	0.0135535	0.313241	0.364461	0.391066	NA	0.159648	0.367062	0.37332	0.242415	0.0354512	0.361853	0.0861924	0.263617	0.279262	0.37332	0.0127915	0.0501729	0.22156	0.257887	0.0234028	0.414012	0.0891906	0.414012	0.0580405	0.263617	0.0729775	0.267681	0.105257	0.0262667	0.150035	0.255613	0.339196	0.242415	0.111677	0.0678299	0.000959603	0.414012	0.0946567	0.406372	0.0501729	0.435348
Glutamic acid	0.347063	0.19311	0.136745	0.0393977	0.0114918	0.131468	0.10013	0.433129	0.0258117	0.22156	0.115995	0.159648	NA	0.419905	0.0891906	0.205676	0.219616	0.0750455	0.277225	0.0262667	0.0276759	0.226148	0.311589	0.281652	0.0689893	0.150035	0.0769406	0.0111404	0.255613	0.0531271	0.355041	5.30409e-05	0.43051	0.241466	0.0891906	0.347063	0.0542648	0.403429	0.0729775	0.356983	0.386045	0.0393977	0.0580405	0.0594574	0.0234028	0.044285	0.344608	0.217003
Glyceric acid	0.177215	0.435348	0.188144	0.411947	0.267681	0.355041	0.154804	0.22156	0.281652	0.359607	0.329573	0.367062	0.419905	NA	0.0983777	0.35657	0.170989	0.287058	0.121342	0.103938	0.381359	0.170989	0.27175	0.368167	0.392801	0.265997	0.255613	0.412793	0.326856	0.403429	0.282985	0.391066	0.286078	0.290777	0.419905	0.324502	0.311589	0.148694	0.339196	0.419117	0.269715	0.35657	0.411947	0.201559	0.179001	0.26264	0.250879	0.392801
Glycerol	0.355041	0.242415	0.172432	0.0434737	0.00295493	0.0193781	0.281652	0.293511	0.0258117	0.164875	0.255866	0.37332	0.0891906	0.0983777	NA	0.038507	0.172432	0.035939	0.0252704	0.00295493	0.239127	0.0891906	0.387805	0.344608	0.172432	0.0946567	0.226148	0.0354512	0.0966447	0.0111404	0.286078	0.0293071	0.364461	0.199028	0.0374735	0.169872	0.0086614	0.306123	0.179001	0.152851	0.234813	0.035939	0.344608	0.00295493	0.0357617	0.0729775	0.0707449	0.406372
Glycine	0.287058	0.00407086	0.0475086	0.00473865	0.0119703	9.00779e-05	0.170989	0.199028	0.0132183	0.00479368	0.105257	0.242415	0.205676	0.35657	0.038507	NA	0.105257	0.179001	0.0225814	0.129674	0.0882639	0.309215	0.129674	0.378437	0.172432	0.00295493	0.164875	0.0564042	0.141574	0.0186656	0.344608	0.040306	0.169872	0.0707449	0.188144	0.2966	0.00274842	0.0554213	0.267681	0.038507	0.0354512	0.00479368	0.324502	0.0580405	0.175128	0.0434737	0.0276759	0.0374735
Isoleucine	0.419905	0.0186656	0.148694	0.267681	0.228795	0.0354512	0.114076	0.0961207	0.255613	0.313241	0.347063	0.0354512	0.219616	0.170989	0.172432	0.105257	NA	0.419117	0.00396787	0.269715	0.298984	0.352388	0.012482	0.00725228	0.175128	0.232143	0.0024319	0.367062	0.0434737	0.287058	0.339196	0.22156	0.00473865	0.313241	0.254312	0.177215	0.0201111	0.287058	0.301721	0.329573	0.315607	0.0119703	0.0258117	0.317611	0.0144731	0.405483	0.00274842	0.35657
Lactic acid	0.383519	0.290777	0.315607	0.0258117	0.00343111	0.105257	0.326856	0.170989	0.111677	0.0594574	0.167519	0.361853	0.0750455	0.287058	0.035939	0.179001	0.419117	NA	0.0966447	0.00343111	0.0475086	0.107084	0.339196	0.287058	0.350099	0.0861924	0.321053	0.0122928	0.183864	0.0111404	0.188144	0.0580405	0.377007	0.131468	0.0193781	0.195939	0.0782223	0.205676	0.141574	0.035939	0.226148	0.107084	0.398901	0.00287359	0.0782223	0.199028	0.214736	0.368167
Leucine	0.41522	0.016528	0.0393977	0.119629	0.0487393	0.00343111	0.0366185	0.352388	0.205676	0.144022	0.356983	0.0861924	0.277225	0.121342	0.0252704	0.0225814	0.00396787	0.0966447	NA	0.0625598	0.288044	0.255613	0.0357617	0.154804	0.169872	0.0961207	0.0262667	0.205676	0.0144731	0.0908338	0.214736	0.183864	0.0276759	0.241466	0.401363	0.347063	0.00326278	0.386045	0.403429	0.290777	0.356983	0.00479368	0.110048	0.103938	0.0122928	0.27175	3.81086e-06	0.279262
Lysine	0.306123	0.287058	0.401363	0.060703	0.00274842	0.108682	0.378437	0.329573	0.0449442	0.154804	0.205676	0.263617	0.0262667	0.103938	0.00295493	0.129674	0.269715	0.00343111	0.0625598	NA	0.182057	0.0366185	0.386045	0.356983	0.255866	0.119629	0.255866	0.0271901	0.204761	0.0219262	0.154804	0.0127915	0.412793	0.108682	0.0417326	0.241466	0.0689893	0.419905	0.217003	0.19062	0.282985	0.0782223	0.265997	0.00326278	0.0580405	0.129674	0.183864	0.356983
Malic acid	0.359607	0.0640498	0.356983	0.0109157	0.0311735	0.0966447	0.409934	0.301721	0.0219262	0.0580405	0.0729775	0.279262	0.0276759	0.381359	0.239127	0.0882639	0.298984	0.0475086	0.288044	0.182057	NA	0.433129	0.405483	0.368167	0.260262	0.0262667	0.123592	0.0258117	0.342658	0.060703	0.263617	0.0276759	0.199028	0.152851	0.141574	0.424852	0.0487393	0.211809	0.0225814	0.0516354	0.267681	0.0577911	0.298984	0.0531271	0.11742	0.205676	0.344608	0.368167
Maltose	0.301721	0.411947	0.263617	0.257887	0.10013	0.287058	0.239127	0.121342	0.279262	0.255613	0.066078	0.37332	0.226148	0.170989	0.0891906	0.309215	0.352388	0.107084	0.255613	0.0366185	0.433129	NA	0.172432	0.188144	0.119629	0.250879	0.326856	0.321053	0.37332	0.239127	0.392801	0.131468	0.248166	0.211809	0.159648	0.315607	0.304102	0.367062	0.27175	0.41522	0.279262	0.364461	0.298984	0.110048	0.19311	0.0861924	0.347063	0.37332
Mannitol (or similar)	0.392801	0.0258117	0.016528	0.387805	0.387805	0.154804	0.0201111	0.044285	0.356983	0.350099	0.371119	0.0127915	0.311589	0.27175	0.387805	0.129674	0.012482	0.339196	0.0357617	0.386045	0.405483	0.172432	NA	0.0908338	0.412793	0.298984	0.0580405	0.301721	0.110048	0.346552	0.177215	0.306123	0.00295493	0.383519	0.0357617	0.0782223	0.148694	0.37332	0.378437	0.367062	0.242415	0.10013	0.0843788	0.356983	0.265997	0.224533	0.012482	0.159648
Methionine	0.347063	0.123592	0.395284	0.306123	0.347063	0.361853	0.356983	0.0242464	0.392801	0.255866	0.11742	0.0501729	0.281652	0.368167	0.344608	0.378437	0.00725228	0.287058	0.154804	0.356983	0.368167	0.188144	0.0908338	NA	0.157366	0.293511	0.00287359	0.274485	0.0891906	0.35657	0.309215	0.414012	0.0329611	0.198786	0.0689893	0.0434737	0.217003	0.125865	0.427496	0.060703	0.0430223	0.114076	0.0160126	0.255866	0.0640498	0.337233	0.0803855	0.237492
Myo-insitol	0.00685127	0.121342	0.22156	0.205676	0.105257	0.0966447	0.170989	0.417557	0.141574	0.277225	0.186636	0.22156	0.0689893	0.392801	0.172432	0.172432	0.175128	0.350099	0.169872	0.255866	0.260262	0.119629	0.412793	0.157366	NA	0.288044	0.0318957	0.277225	0.0542648	0.0966447	0.387805	0.0434737	0.356983	0.287058	0.347063	0.317611	0.0303087	0.329573	0.346552	0.237492	0.352388	0.0242464	0.11742	0.27175	0.0114918	0.0086614	0.108682	0.144022
Ornithine	0.41522	0.0366185	0.11742	0.000265563	0.00737626	0.00407086	0.27175	0.19062	0.040306	0.00601637	0.0577911	0.257887	0.150035	0.265997	0.0946567	0.00295493	0.232143	0.0861924	0.0961207	0.119629	0.0262667	0.250879	0.298984	0.293511	0.288044	NA	0.304102	0.0707449	0.263617	0.0258117	0.255866	0.0449442	0.242415	0.0374735	0.0966447	0.269715	0.0311735	0.0946567	0.110048	0.012482	0.066078	0.0645548	0.403429	0.0554213	0.228795	0.125865	0.164875	0.0554213
Phenylalanine	0.211809	0.0318957	0.339196	0.257887	0.170989	0.070166	0.282985	0.0707449	0.134365	0.317611	0.419905	0.0234028	0.0769406	0.255613	0.226148	0.164875	0.0024319	0.321053	0.0262667	0.255866	0.123592	0.326856	0.0580405	0.00287359	0.0318957	0.304102	NA	0.234813	0.0122928	0.183864	0.350099	0.107084	0.0262667	0.352388	0.311589	0.115995	0.0121218	0.355041	0.311589	0.288044	0.204761	0.00274842	0.00737626	0.274485	0.00274842	0.260262	0.0121218	0.265997
Phosphoric Acid	0.427496	0.269715	0.378437	0.00479368	0.00274842	0.0366185	0.412793	0.146784	0.00953518	0.038507	0.128162	0.414012	0.0111404	0.412793	0.0354512	0.0564042	0.367062	0.0122928	0.205676	0.0271901	0.0258117	0.321053	0.301721	0.274485	0.277225	0.0707449	0.234813	NA	0.263617	0.00479368	0.347063	0.00274842	0.361853	0.107084	0.00407086	0.0966447	0.0351688	0.0825896	0.0640498	0.0258117	0.0449442	0.0357617	0.344608	0.00407086	0.0891906	0.035939	0.298984	0.405483
Proline	0.195939	0.125865	0.199028	0.201559	0.0946567	0.0430223	0.224533	0.198786	0.255866	0.288044	0.387805	0.0891906	0.255613	0.326856	0.0966447	0.141574	0.0434737	0.183864	0.0144731	0.204761	0.342658	0.37332	0.110048	0.0891906	0.0542648	0.263617	0.0122928	0.263617	NA	0.0449442	0.26264	0.248166	0.0782223	0.263617	0.387805	0.414012	0.0121218	0.347063	0.346552	0.414012	0.242415	0.0105903	0.0475086	0.232143	0.0186656	0.255866	0.00849723	0.219616
4-Hydroxyproline	0.217003	0.179001	0.277225	0.000913591	5.30409e-05	0.00737626	0.386045	0.111677	0.0132183	0.0086614	0.250879	0.414012	0.0531271	0.403429	0.0111404	0.0186656	0.287058	0.0111404	0.0908338	0.0219262	0.060703	0.239127	0.346552	0.35657	0.0966447	0.0258117	0.183864	0.00479368	0.0449442	NA	0.405483	0.0086614	0.378437	0.148694	0.00380828	0.0723646	0.00541661	0.0449442	0.0961207	0.0258117	0.0882639	0.0114918	0.368167	0.00232063	0.0577911	0.0121218	0.136745	0.435348
Putrescine	0.245111	0.167519	0.306123	0.401363	0.313241	0.395284	0.234813	0.177215	0.412793	0.371119	0.419117	0.0580405	0.355041	0.282985	0.286078	0.344608	0.339196	0.188144	0.214736	0.154804	0.263617	0.392801	0.177215	0.309215	0.387805	0.255866	0.350099	0.347063	0.26264	0.405483	NA	0.43051	0.260262	0.368167	0.26264	0.129674	0.315607	0.129674	0.427496	0.381359	0.167519	0.359607	0.110048	0.412793	0.406372	0.281652	0.260262	0.419117
Pyroglutamic acid	0.279262	0.11742	0.281652	0.00479368	0.00101202	0.0293071	0.19062	0.242415	0.00365795	0.0580405	0.0689893	0.263617	5.30409e-05	0.391066	0.0293071	0.040306	0.22156	0.0580405	0.183864	0.0127915	0.0276759	0.131468	0.306123	0.414012	0.0434737	0.0449442	0.107084	0.00274842	0.248166	0.0086614	0.43051	NA	0.406372	0.108682	0.0271901	0.226148	0.0141125	0.211809	0.101902	0.199028	0.146784	0.012482	0.172432	0.0144731	0.0286361	0.00479368	0.255866	0.403429
Pyruvic acid	0.392801	0.0127915	0.044285	0.317611	0.35657	0.101902	0.0729775	0.183864	0.317611	0.234813	0.383519	0.0729775	0.43051	0.286078	0.364461	0.169872	0.00473865	0.377007	0.0276759	0.412793	0.199028	0.248166	0.00295493	0.0329611	0.356983	0.242415	0.0262667	0.361853	0.0782223	0.378437	0.260262	0.406372	NA	0.342658	0.150035	0.199028	0.0645548	0.411947	0.241466	0.433129	0.263617	0.0542648	0.159648	0.359607	0.0983777	0.267681	0.0109157	0.282985
Raffinose	0.241466	0.199028	0.274485	0.0293071	0.0645548	0.111677	0.347063	0.0449442	0.157366	0.034052	0.123592	0.267681	0.241466	0.290777	0.199028	0.0707449	0.313241	0.131468	0.241466	0.108682	0.152851	0.211809	0.383519	0.198786	0.287058	0.0374735	0.352388	0.107084	0.263617	0.148694	0.368167	0.108682	0.342658	NA	0.0707449	0.0843788	0.239127	0.219616	0.0729775	0.0303087	0.0111404	0.282985	0.237492	0.0645548	0.41522	0.326856	0.368167	0.0564042
Rhamnose	0.419905	0.315607	0.406372	0.00814258	0.0050977	0.136745	0.287058	0.0132183	0.0645548	0.0645548	0.205676	0.105257	0.0891906	0.419905	0.0374735	0.188144	0.254312	0.0193781	0.401363	0.0417326	0.141574	0.159648	0.0357617	0.0689893	0.347063	0.0966447	0.311589	0.00407086	0.387805	0.00380828	0.26264	0.0271901	0.150035	0.0707449	NA	0.00396787	0.177215	0.0645548	0.0580405	0.0135535	0.0258117	0.263617	0.188144	0.00407086	0.269715	0.0475086	0.347063	0.406372
Ribitol (or Arbitol)	0.346552	0.226148	0.414012	0.0908338	0.110048	0.288044	0.255613	0.0109157	0.19311	0.170989	0.347063	0.0262667	0.347063	0.324502	0.169872	0.2966	0.177215	0.195939	0.347063	0.241466	0.424852	0.315607	0.0782223	0.0434737	0.317611	0.269715	0.115995	0.0966447	0.414012	0.0723646	0.129674	0.226148	0.199028	0.0843788	0.00396787	NA	0.378437	0.0357617	0.070166	0.0564042	0.035939	0.41522	0.0516354	0.0908338	0.326856	0.239127	0.255866	0.35657
Serine	0.228795	0.00566991	0.131468	0.0100521	0.00380828	5.42994e-05	0.257887	0.368167	0.016528	0.040306	0.199028	0.150035	0.0542648	0.311589	0.0086614	0.00274842	0.0201111	0.0782223	0.00326278	0.0689893	0.0487393	0.304102	0.148694	0.217003	0.0303087	0.0311735	0.0121218	0.0351688	0.0121218	0.00541661	0.315607	0.0141125	0.0645548	0.239127	0.177215	0.378437	NA	0.164875	0.172432	0.164875	0.245111	6.6681e-06	0.108682	0.0286361	0.00407086	0.0357617	0.00343111	0.364461
Sorbose (or similar)	0.121342	0.26264	0.211809	0.0354512	0.103938	0.070166	0.417557	0.0127915	0.0678299	0.00407086	0.217003	0.255613	0.403429	0.148694	0.306123	0.0554213	0.287058	0.205676	0.386045	0.419905	0.211809	0.367062	0.37332	0.125865	0.329573	0.0946567	0.355041	0.0825896	0.347063	0.0449442	0.129674	0.211809	0.411947	0.219616	0.0645548	0.0357617	0.164875	NA	0.293511	0.040306	0.0173003	0.169872	0.128162	0.101902	0.419905	0.0542648	0.347063	0.128162
Succinic acid	0.199028	0.347063	0.346552	0.0354512	0.070166	0.224533	0.361853	0.309215	0.0723646	0.237492	0.313241	0.339196	0.0729775	0.339196	0.179001	0.267681	0.301721	0.141574	0.403429	0.217003	0.0225814	0.27175	0.378437	0.427496	0.346552	0.110048	0.311589	0.0640498	0.346552	0.0961207	0.427496	0.101902	0.241466	0.0729775	0.0580405	0.070166	0.172432	0.293511	NA	0.0594574	0.304102	0.242415	0.417557	0.0707449	0.265997	0.41522	0.378437	0.422575
Sucrose	0.288044	0.286078	0.0707449	0.00479368	0.0357617	0.066078	0.175128	0.034052	0.11742	0.0141125	0.199028	0.242415	0.356983	0.419117	0.152851	0.038507	0.329573	0.035939	0.290777	0.19062	0.0516354	0.41522	0.367062	0.060703	0.237492	0.012482	0.288044	0.0258117	0.414012	0.0258117	0.381359	0.199028	0.433129	0.0303087	0.0135535	0.0564042	0.164875	0.040306	0.0594574	NA	0.00780096	0.26264	0.182057	0.0318957	0.381359	0.274485	0.401363	0.0729775
Threonic acid	0.424852	0.2966	0.245111	0.0276759	0.0983777	0.0723646	0.35657	0.00255333	0.150035	0.012482	0.195939	0.111677	0.386045	0.269715	0.234813	0.0354512	0.315607	0.226148	0.356983	0.282985	0.267681	0.279262	0.242415	0.0430223	0.352388	0.066078	0.204761	0.0449442	0.242415	0.0882639	0.167519	0.146784	0.263617	0.0111404	0.0258117	0.035939	0.245111	0.0173003	0.304102	0.00780096	NA	0.2966	0.0966447	0.0966447	0.317611	0.0769406	0.419905	0.0225814
Threonine	0.157366	0.00461504	0.19311	0.0258117	0.00914171	0.00121647	0.267681	0.412793	0.0122928	0.035939	0.255866	0.0678299	0.0393977	0.35657	0.035939	0.00479368	0.0119703	0.107084	0.00479368	0.0782223	0.0577911	0.364461	0.10013	0.114076	0.0242464	0.0645548	0.00274842	0.0357617	0.0105903	0.0114918	0.359607	0.012482	0.0542648	0.282985	0.263617	0.41522	6.6681e-06	0.169872	0.242415	0.26264	0.2966	NA	0.0554213	0.044285	0.00343111	0.035939	0.00326278	0.383519
Tryptophan	0.346552	0.0843788	0.337233	0.411947	0.304102	0.226148	0.41522	0.0135535	0.383519	0.352388	0.424852	0.000959603	0.0580405	0.411947	0.344608	0.324502	0.0258117	0.398901	0.110048	0.265997	0.298984	0.298984	0.0843788	0.0160126	0.11742	0.403429	0.00737626	0.344608	0.0475086	0.368167	0.110048	0.172432	0.159648	0.237492	0.188144	0.0516354	0.108682	0.128162	0.417557	0.182057	0.0966447	0.0554213	NA	0.371119	0.0464726	0.347063	0.0729775	0.22156
Tyramine	0.419117	0.282985	0.219616	0.00849723	0.000414422	0.0393977	0.313241	0.115995	0.00566991	0.0144731	0.214736	0.414012	0.0594574	0.201559	0.00295493	0.0580405	0.317611	0.00287359	0.103938	0.00326278	0.0531271	0.110048	0.356983	0.255866	0.27175	0.0554213	0.274485	0.00407086	0.232143	0.00232063	0.412793	0.0144731	0.359607	0.0645548	0.00407086	0.0908338	0.0286361	0.101902	0.0707449	0.0318957	0.0966447	0.044285	0.371119	NA	0.0564042	0.060703	0.201559	0.422575
Tyrosine	0.226148	0.101902	0.406372	0.121342	0.0293071	0.0351688	0.406372	0.282985	0.0961207	0.239127	0.282985	0.0946567	0.0234028	0.179001	0.0357617	0.175128	0.0144731	0.0782223	0.0122928	0.0580405	0.11742	0.19311	0.265997	0.0640498	0.0114918	0.228795	0.00274842	0.0891906	0.0186656	0.0577911	0.406372	0.0286361	0.0983777	0.41522	0.269715	0.326856	0.00407086	0.419905	0.265997	0.381359	0.317611	0.00343111	0.0464726	0.0564042	NA	0.0983777	0.0135535	0.150035
Urea	0.0311735	0.188144	0.288044	0.0329611	0.0180997	0.035939	0.188144	0.0929708	0.0318957	0.0366185	0.150035	0.406372	0.044285	0.26264	0.0729775	0.0434737	0.405483	0.199028	0.27175	0.129674	0.205676	0.0861924	0.224533	0.337233	0.0086614	0.125865	0.260262	0.035939	0.255866	0.0121218	0.281652	0.00479368	0.267681	0.326856	0.0475086	0.239127	0.0357617	0.0542648	0.41522	0.274485	0.0769406	0.035939	0.347063	0.060703	0.0983777	NA	0.254312	0.424852
Valine	0.306123	0.00814258	0.0434737	0.198786	0.115995	0.00473865	0.0434737	0.288044	0.245111	0.148694	0.422575	0.0501729	0.344608	0.250879	0.0707449	0.0276759	0.00274842	0.214736	3.81086e-06	0.183864	0.344608	0.347063	0.012482	0.0803855	0.108682	0.164875	0.0121218	0.298984	0.00849723	0.136745	0.260262	0.255866	0.0109157	0.368167	0.347063	0.255866	0.00343111	0.347063	0.378437	0.401363	0.419905	0.00326278	0.0729775	0.201559	0.0135535	0.254312	NA	0.290777
RGR	0.255613	0.10013	0.0374735	0.186636	0.395284	0.131468	0.0929708	0.170989	0.311589	0.0689893	0.347063	0.435348	0.217003	0.392801	0.406372	0.0374735	0.35657	0.368167	0.279262	0.356983	0.368167	0.37332	0.159648	0.237492	0.144022	0.0554213	0.265997	0.405483	0.219616	0.435348	0.419117	0.403429	0.282985	0.0564042	0.406372	0.35657	0.364461	0.128162	0.422575	0.0729775	0.0225814	0.383519	0.22156	0.422575	0.150035	0.424852	0.290777	NA

## Sheet: Log2_Fold_change_And_Difference
Log2 Fold change of metabolite amount at the end of the day / end of the night
	2-Isopropylmalate	Alanine	Arginine	Asparagine	Aspartic acid	Beta-alanine	Citric acid	Fructose	Fucose	Fumaric acid	Gaba	Glucose	Glutamic acid	Glyceric acid	Glycerol	Glycine	Isoleucine	Lactic acid	Leucine	Lysine	Malic acid	Maltose	Mannitol (or similar)	Methionine	Myo-insitol	Ornithine	Phenylalanine	Phosphoric Acid	Proline	4-Hydroxyproline	Putrescine	Pyroglutamic acid	Pyruvic acid	Raffinose	Rhamnose	Ribitol (or Arbitol)	Serine	Sorbose (or similar)	Succinic acid	Sucrose	Threonic acid	Threonine	Tryptophan	Tyramine	Tyrosine	Urea	Valine
CLO1	1.84965	0.608106	-0.837079	1.89765	0.399742	-1.61472	-1.14047	0.793059	0.448573	3.2515	-0.273822	0.178886	2.04178	2.03562	-0.37699	-1.13239	1.70882	0.622832	0.925404	3.53233	2.2923	1.00397	0.0531056	3.95833	0.560413	1.26193	2.18766	0.261449	-0.481251	0.436464	0.400745	0.38148	1.34937	-1.12098	-0.38107	1.28065	0.859221	1.35229	0.815909	3.53099	1.4166	1.56118	1.56342	3.32318	1.2157	-0.121054	1.10602
CLO2	1.52876	1.27161	-0.651593	2.47205	0.647101	-0.348316	-0.817115	1.51436	1.05064	3.15049	-0.391827	0.437531	3.10505	1.70049	0.300202	-0.406391	2.08167	-0.591741	1.10403	2.89846	2.4919	1.25675	-0.220792	4.36063	0.397133	1.59139	2.75459	0.992029	0.446976	0.939156	-0.49456	1.28889	1.44179	0.150376	0.545773	1.37936	1.82001	-0.148887	1.35703	4.73122	1.08211	1.85469	3.74963	2.63379	2.30576	0.300361	1.01738
LET1	-0.145898	0.616911	-0.386545	2.20652	1.04584	0.413031	-0.412753	0.746181	0.874983	1.84211	3.42104	1.12111	1.97062	2.84906	0.824638	0.671918	1.24677	2.21696	1.1594	1.47428	2.64911	1.45639	0.243195	0.293671	0.461759	1.47648	1.82295	0.649837	-0.0390469	1.05664	-0.884909	1.26106	-0.230607	-1.01576	-1.82316	0.55774	1.75665	2.70892	0.094587	1.11884	-0.0131521	1.43005	2.03103	1.18636	1.99496	0.914201	0.728778
NET1	0.011604	0.658437	0.551849	1.25356	-0.363585	-0.933466	-0.0399765	-0.523294	-0.117079	3.38144	-0.583242	0.0522891	0.318892	0.228311	0.0457882	-1.18375	0.316249	0.302519	0.15513	-1.40893	1.56577	0.902333	0.490154	1.95693	0.755537	1.10952	1.65512	-0.449454	-0.0686955	0.807882	-0.394353	-0.392355	2.21728	0.801326	0.454983	0.644549	0.97208	1.85241	0.75061	0.966512	1.02975	0.729144	1.38201	-1.22474	1.20913	0.997458	0.588696
NET2	0.0591718	0.101007	0.198064	1.00995	-0.373864	-0.901603	0.408955	-0.351719	0.789721	3.22608	-0.887232	-0.15482	1.06581	2.43629	0.0391205	-1.03786	0.795153	0.718966	0.19211	1.10307	1.49637	0.120132	-0.141988	2.03921	0.0837138	0.660636	2.31814	0.310686	0.0937517	0.117346	-0.459855	0.223545	0.143477	-0.668296	-0.248692	0.395149	0.871488	1.1948	1.05838	1.33551	0.179164	0.91428	1.85029	0.98502	1.19169	-0.346157	0.202396
NET3	-0.0178458	-0.197209	-1.70035	0.948558	-0.326012	-0.782036	0.960169	0.628895	0.121189	3.02173	0.479236	0.678953	0.485329	-0.146818	-0.500018	-1.26169	-0.0406678	-0.118789	-0.14667	0.522486	1.11851	0.395672	-0.473151	1.39875	0.0971444	0.493254	1.41699	-0.167772	-0.114005	0.516815	-0.625608	-0.269406	-0.0770202	0.981978	-0.85783	-0.0896516	0.611851	1.60338	0.239302	1.18394	0.0465618	0.596219	1.95418	0.436708	0.690789	0.0852661	-0.202764
NET5	-0.367455	0.410985	-0.163349	1.7397	0.804455	-0.142661	1.4451	-1.68456	1.09641	3.49051	1.18441	-0.680254	1.35638	2.42368	0.698366	-1.06852	0.794435	1.6088	0.541651	1.00445	2.07568	0.703616	-0.522265	2.02767	0.292009	0.816057	1.38721	0.195793	-0.251666	1.35241	-0.100499	0.776378	0.670688	-3.33057	-2.51013	-0.872835	1.1174	-0.588053	4.13211	-2.54805	-0.135471	1.37198	0.706969	2.36211	1.25806	1.30327	0.804637
TRA1	1.30738	0.274827	0.411463	1.12672	0.433904	-0.141915	0.370559	1.48779	0.779815	1.48712	-0.555421	1.17968	0.531722	2.66495	1.14195	-0.0865169	2.70701	1.1043	2.08357	-0.152268	0.819026	1.03556	0.447448	2.26982	0.596129	0.753747	1.95691	-0.126734	0.51877	0.108057	-0.513718	0.246606	0.214659	0.399658	-1.01743	-0.0943092	1.95352	2.68437	-0.101391	3.78224	0.474743	1.60754	1.39828	0.366038	2.31439	0.455111	2.14501
TRA10	0.940542	0.554038	-0.152654	1.73508	1.14401	0.243873	0.958018	1.41127	0.159736	1.53915	0.275207	1.48276	1.56712	3.82542	1.09819	0.847932	1.96955	1.09854	2.1712	0.576355	1.91997	1.65837	0.686004	2.52228	0.764004	0.898171	2.27283	1.30203	0.790654	0.801215	-0.62087	1.21013	-0.611511	-0.0227852	-0.932681	0.632344	1.93799	0.946053	-0.0800896	2.0094	0.650751	1.62885	1.67859	0.626119	2.22	1.17289	1.87842
TRA2	1.58523	-0.21522	-0.565595	2.66142	1.20525	-0.556309	1.68366	0.810738	1.1797	2.41801	-0.415661	0.946244	2.24189	3.40595	0.270997	-1.20882	1.52333	1.88307	1.28105	0.440238	2.69566	1.03939	0.106277	0.739299	-0.0811723	1.47866	2.48795	0.858503	0.281289	0.575955	-2.07841	1.27056	-0.302154	-0.219813	-1.73398	-0.464496	1.18195	1.64442	1.53357	0.422283	0.0919246	1.51845	3.39709	1.14473	3.75379	0.284985	0.743698
TRA8	1.19763	0.363083	0.47065	1.51758	0.575873	-0.103035	0.191971	1.17797	1.5335	0.618417	1.61966	1.4656	1.28599	2.8703	0.604272	0.255964	2.08694	-0.221689	1.52949	0.369241	1.51943	1.42393	0.837611	-0.939228	0.795	1.14439	1.28405	0.347021	-0.0146258	0.549466	-0.0833653	0.968958	-0.438152	0.0349099	-0.240261	0.543784	1.33744	0.70893	1.90149	0.316509	0.118024	1.28133	1.25816	0.338015	1.32771	0.0890804	1.06616
TRA9	0.538506	1.04582	-0.536453	1.59988	1.31988	-0.300872	0.0242757	0.649273	0.245766	1.90139	-1.71055	1.34642	2.49954	2.44566	1.72174	-0.187837	2.2443	5.59981	1.9436	0.162476	1.94338	1.02172	0.383025	0.686806	0.506833	0.410849	1.67332	1.00323	0.449381	0.681143	-0.540788	1.90138	0.614836	-2.42462	-0.470893	-0.510185	2.12466	2.47601	0.749928	0.34844	0.140181	1.89842	1.54496	0.00439697	1.73316	1.05628	1.59698
UNK1	1.31963	0.268331	0.783122	1.29523	-0.192672	-2.38591	0.844926	0.492509	0.557476	2.54146	-0.896424	0.278704	1.29699	3.581	0.854645	-1.78251	1.38375	-0.392158	0.750232	2.36941	1.02719	2.91536	-0.23369	3.00613	0.465831	1.16984	1.32894	0.0482812	-0.022459	0.269896	0.169496	0.420739	-0.127094	1.686	-0.247998	0.944125	0.807129	0.164602	-0.0542908	5.40189	0.500523	0.770939	1.90005	1.9046	0.942213	0.494619	0.888898
UNK2	1.85427	0.455038	-0.217191	1.23678	-0.589326	-1.17863	-0.230605	-0.912153	0.379796	3.2434	0.990393	-1.09111	1.06891	2.74839	-0.693873	-1.26906	1.53494	-0.387835	0.930418	2.71251	1.3501	2.4828	-0.787682	3.32157	0.0724269	0.762748	1.27829	0.58144	-0.175294	0.337512	-0.654551	0.358368	-0.187486	-0.150113	-0.907927	0.0976505	0.624058	0.657982	0.608573	4.32869	-0.275256	0.806461	1.94088	2.50795	1.50328	-0.548582	0.996093
UNK3	-0.109927	0.0470661	-0.550547	1.10074	0.159484	-1.43042	-0.371486	0.95921	0.321007	3.33739	0.299551	0.948635	2.3646	3.60333	0.223729	-1.77361	1.12355	1.79067	0.577402	1.84384	1.73077	2.36929	-0.609069	3.34883	-0.380601	0.452316	1.66927	0.248297	-0.0819394	0.310186	-1.25012	0.809874	-0.621187	-1.08453	-1.88173	0.269543	0.739232	0.501529	1.17123	2.9865	0.980775	0.796354	2.04748	1.02874	1.47168	0.0260204	0.616309
UNK4	-1.88503	-1.16217	0.88501	0.802257	0.165997	-1.33403	0.532148	-0.117344	-0.298516	2.78402	-0.614166	-0.8723	0.975347	2.62413	0.445702	-2.0294	0.4359	0.295225	0.0272102	2.41788	1.42578	0.531761	-0.973858	1.85779	-1.20807	0.0805011	0.916669	-0.072428	-0.204336	0.425029	-0.704238	0.130661	-0.512654	-0.817261	-2.54373	-0.058177	0.734472	4.05073	1.11679	0.454523	0.796258	0.308144	1.10835	2.01896	0.848095	0.186426	-0.134516
Average	0.604138	0.318791	-0.153825	1.53773	0.378505	-0.718564	0.275461	0.442637	0.570169	2.57714	0.121322	0.457396	1.511	2.45599	0.418654	-0.790784	1.36948	0.970592	0.951577	1.24161	1.75756	1.26982	-0.0447297	2.05303	0.261131	0.91003	1.77568	0.373888	0.0704688	0.580324	-0.552225	0.661679	0.221515	-0.42503	-0.924798	0.290953	1.21557	1.36309	0.955858	1.89809	0.442719	1.19213	1.84446	1.22762	1.62377	0.396886	0.877637
Difference of metabolite amount at the end of the day - end of the night [Arbitrary Units]
	2-Isopropylmalate	Alanine	Arginine	Asparagine	Aspartic acid	Beta-alanine	Citric acid	Fructose	Fucose	Fumaric acid	Gaba	Glucose	Glutamic acid	Glyceric acid	Glycerol	Glycine	Isoleucine	Lactic acid	Leucine	Lysine	Malic acid	Maltose	Mannitol (or similar)	Methionine	Myo-insitol	Ornithine	Phenylalanine	Phosphoric Acid	Proline	4-Hydroxyproline	Putrescine	Pyroglutamic acid	Pyruvic acid	Raffinose	Rhamnose	Ribitol (or Arbitol)	Serine	Sorbose (or similar)	Succinic acid	Sucrose	Threonic acid	Threonine	Tryptophan	Tyramine	Tyrosine	Urea	Valine
CLO1	176.065	21622.9	-35.2086	14922.5	213.525	-145.893	-17.0794	169.574	21.4398	225.317	-2.44464	27.0296	1862.27	538.482	-2750.5	-29208	3695.14	70.9713	2425.7	1237.78	104.559	309.482	3.33851	1138.92	1198.61	297.858	352.465	9.04028	-86280.6	64.0276	399.656	588.554	233.198	-0.554247	-80.0227	130.799	3293.82	456.04	39.9891	9826.32	3365.29	494.007	13.0404	1168.94	98.768	-238.876	9895.29
CLO2	243.817	67679.2	-52.9633	19815.2	354.241	-22.6317	-22.0329	264.602	71.3878	376.843	-2.62996	82.6657	3119.94	191.845	2046.44	-11152.1	3992.29	-213.717	2836.09	862.097	131.441	409.62	-18.8005	1947.95	663.058	372.583	506.274	39.7209	130720	180.801	-631.451	1946.15	361.841	0.203065	274.01	163.847	7621.68	-5.48708	66.7383	8569.44	3047.35	680.116	55.4858	797.947	221.399	387.998	9233.1
LET1	-11.8719	14098.9	-6.10758	6955.07	207.793	18.0271	-3.38297	390.022	42.2524	29.9362	14.0098	249.482	1242.03	467.727	5136.9	3721.52	1940.11	231.169	1886.08	76.9016	77.495	92.3556	17.6355	49.6025	885.387	121.625	325.438	21.6504	-10962.6	63.3606	-451.058	1533.43	-30.386	-1.97098	-645.26	36.688	5033.31	535.284	4.54146	17417.8	-104.84	309.105	28.3429	83.7968	179.153	963.198	3030.54
NET1	1.32308	16887.1	3.03798	5438.63	-158.467	-34.6528	-0.30195	-79.8224	-8.44019	286.656	-3.64519	8.18409	485.603	13.9295	343.107	-12761.1	312.487	70.3619	192.596	-258.938	57.8836	182.163	16.8463	389.738	2273.81	105.198	277.272	-28.4579	-13914.1	164.416	-265.464	-763.232	238.184	1.52874	87.6541	48.4453	3122.91	344.182	40.9401	4884.58	3767.95	204.019	16.3803	-245.002	124.059	6948.93	2104.79
NET2	10.5543	3852.38	1.85954	6074.04	-194.132	-73.5027	2.85689	-54.3491	61.283	289.956	-8.78653	-25.8276	1497.14	304.96	256.787	-20522.3	917.25	214.369	285.176	122.687	89.5158	20.9405	-7.02853	554.378	377.778	109.477	516.722	13.1766	29700.9	25.7783	-555.901	506.259	21.5031	-1.36577	-68.1242	53.0392	4371.12	95.8533	59.7125	5554.1	1088.67	298.641	29.173	130.447	150.245	-2067.94	1095.23
NET3	-2.26543	-5881.12	-6.91748	7353.29	-212.526	-57.1379	9.02212	154.023	9.8814	248.944	10.4594	141.366	1084.51	-24.7666	-2632.05	-16491.5	-44.0647	-34.5052	-203.5	61.4122	86.2412	101.685	-19.5658	357.031	377.234	85.2686	346.343	-11.1399	-30887.3	119.778	-419.115	-769.327	-9.68959	2.07584	-145.321	-8.75362	2374.25	170.14	17.7475	5797.35	265.175	183.592	28.5711	57.9823	131.441	376.977	-844.7
NET5	-54.899	15349.9	-0.56605	7401.07	240.623	-7.49024	25.2954	-450.417	57.611	223.178	12.8028	-156.319	1165.37	331.345	4102.73	-14306.4	1173.77	168.472	876.75	71.8796	63.543	80.6493	-28.95	773.459	1143.23	115.688	264.655	5.25608	-66862.9	251.748	-104.534	1298.59	87.0721	-3.05559	-977.501	-175.505	3465.48	-196.329	72.3378	-22388.7	-766.923	424.006	11.2923	130.974	93.763	5395.39	5317.76
TRA1	164.646	7166.98	4.54527	3717.01	72.2858	-4.54652	5.14129	659.095	34.4485	25.2584	-3.84289	280.724	304.346	382.324	7136.17	-457.998	5712.32	167.112	4259.99	-6.52508	30.3012	62.6381	30.8658	626.678	571.526	69.8661	312.88	-4.71291	114699	3.86086	-402.809	310.142	22.9931	0.951077	-401.805	-17.6635	4739.64	2101.99	-3.464	15208.4	2944.98	261.788	17.1776	20.7321	209.688	442.122	12131.6
TRA10	112.045	32314.4	-2.31175	8498.37	324.89	13.3222	15.3331	1029.27	6.36333	47.7519	2.15726	552.778	1707.23	1459.34	7163.24	10323.1	6697.27	110.175	5999.07	31.9974	111.924	222.762	81.4841	2154.67	1530.67	153.253	526.851	45.8892	189957	36.3744	-698.187	2189.2	-154.201	-0.02809	-822.657	289.746	6932.81	1405	-5.58257	37081.1	6421.82	419.623	24.5165	42.9564	271.204	1231.32	15356.9
TRA2	262.191	-14502	-12.8999	16139.9	575.131	-49.7099	45.1677	843.884	116.281	59.8261	-3.0191	602.335	3994.55	1418.24	2086.87	-27223.9	12680	346.892	9278.15	46.7861	173.31	194.547	15.832	777.464	-286.26	261.147	1636.14	32.6266	122065	34.237	-1726.72	3246.23	-74.8589	-0.445745	-1481.88	-237.065	8268.27	12103.8	86.2589	17143.1	1064.88	761.02	307.412	109.91	2420.52	402.388	15934
TRA8	238.358	11008.7	27.907	3173.96	132.581	-6.50481	8.02689	1455.93	65.1501	10.4101	6.62377	945.072	854.557	806.897	4152.64	1239.9	9493.24	-25.6718	7646.31	23.4053	47.7824	221.185	110.24	-404.352	2531.56	100.263	358.866	10.8113	-5800.36	33.0747	-73.0533	1284.09	-102.754	0.116303	-217.499	399.549	5869.92	406.059	38.829	9634.19	1418.67	456.997	21.3029	31.0564	380.351	81.6065	16225.2
TRA9	78.3484	33232.1	-22.5248	3316.84	214.763	-7.28467	0.486347	423.425	12.8629	44.5153	-7.86245	449.485	1228.45	580.093	16206.8	-1652.02	3927.47	570.695	3000.47	7.00617	79.1961	109.194	40.8361	78.9488	1015.44	49.2645	223.494	24.5891	98762.9	23.9012	-472.565	2048.28	95.9916	-4.95963	-578.893	-227.495	5423.25	1525.78	27.7614	3633.21	1443.59	329.724	15.2983	0.23017	97.7053	1293.96	7276.72
UNK1	297.609	19350.9	113.159	18161.2	-123.842	-368.767	39.7079	164.06	50.4454	251.251	-10.5176	87.8241	1348.37	1274.98	7413.09	-96259.7	3858.26	-78.0404	2495.51	464.765	66.4475	418.833	-23.4713	1305.98	1293	449.855	376.134	3.16423	-9801.48	70.8006	167.069	849.713	-41.53	2.79559	-93.0952	119.061	6617.34	8.55941	-4.36327	5581.84	1871.28	398.699	31.7385	430.559	100.66	780.92	9221.88
UNK2	282.275	29057.5	-31.7219	18318.3	-510.417	-659.683	-11.1753	-316.65	40.9981	327.148	8.27294	-392.353	1748.67	724.202	-6568.81	-78189.8	5702.9	-78.2229	4182.99	1311.5	111.765	279.25	-64.7137	2624.38	145.178	335.86	457.259	57.8856	-69240.5	93.9052	-917.138	901.202	-47.4993	-0.269117	-273.765	14.7361	4892.12	68.4655	57.557	2822.83	-1325.3	444.13	55.5861	1250.49	233.731	-1019.51	13952.7
UNK3	-18.1914	2315.66	-42.8999	5118.54	50.596	-123.671	-8.79089	217.477	25.3951	427.436	2.30138	181.164	1717.86	895.95	1294.99	-54642.3	1992.26	227.01	1159.28	146.799	90.2985	286.939	-44.7308	2061.21	-1054.72	60.2915	421.584	7.94181	-22395	51.1261	-85.2916	1343.18	-118.498	-1.33482	-526.903	37.3633	3263.92	19.5164	58.9796	19325.3	2160.33	274.825	18.9514	123.27	157.327	124.154	4829.57
UNK4	-177.559	-53519	27.6645	3449.73	65.2352	-180.902	7.21688	-28.2607	-19.586	306.358	-7.00572	-315.925	1235.7	338.775	2740.97	-95442	692.099	24.7369	46.2764	302.125	54.6989	63.8468	-69.1024	532.096	-2054.22	11.9522	154.907	-2.99488	-41204.9	32.0966	-389.122	290.156	-70.2381	-0.92652	-918.007	-8.47905	2990.49	730.893	47.9642	3114.37	1683.09	92.9958	13.8798	299.867	85.1826	1237.1	-867.285
Average	100.153	12502.2	-2.24672	9240.85	78.2676	-106.939	5.96819	302.617	36.7358	198.799	0.429569	169.855	1537.29	606.52	3008.08	-27689	3921.42	110.738	2897.93	281.354	86.0252	191.006	2.54471	935.509	663.206	168.716	441.08	14.0279	20534.7	78.0804	-414.106	1050.16	25.6954	-0.452493	-429.317	38.6446	4892.52	1235.61	37.8717	8950.34	1771.63	377.081	43.0093	277.135	309.7	1021.23	7743.33

## Sheet: Difference_correlation
Spearman’s coefficient matrix between the (day-night) difference of each metabolite and growth
	2-Isopropylmalate	Alanine	Arginine	Asparagine	Aspartic acid	Beta-alanine	Citric acid	Fructose	Fucose	Fumaric acid	Gaba	Glucose	Glutamic acid	Glyceric acid	Glycerol	Glycine	Isoleucine	Lactic acid	Leucine	Lysine	Malic acid	Maltose	Mannitol (or similar)	Methionine	Myo-insitol	Ornithine	Phenylalanine	Phosphoric Acid	Proline	4-Hydroxyproline	Putrescine	Pyroglutamic acid	Pyruvic acid	Raffinose	Rhamnose	Ribitol (or Arbitol)	Serine	Sorbose (or similar)	Succinic acid	Sucrose	Threonic acid	Threonine	Tryptophan	Tyramine	Tyrosine	Urea	Valine	RGR
2-Isopropylmalate	1	0.429412	-0.0676471	0.535294	0.102941	-0.179412	0.0147059	0.314706	0.482353	-0.0823529	-0.25	0.238235	0.4	0.444118	0.0235294	-0.1	0.711765	-0.379412	0.714706	0.2	0.361765	0.602941	0.208824	0.382353	0.235294	0.688235	0.573529	0.447059	0.335294	0.0117647	-0.202941	0.252941	-0.0147059	0.482353	0.326471	0.282353	0.697059	0.0264706	-0.0941176	0.117647	0.1	0.667647	0.614706	0.25	0.535294	-0.402941	0.747059	0.0617647
Alanine	0.429412	1	-0.317647	0.391176	0.270588	0.173529	-0.394118	0.05	0.00882353	-0.0176471	-0.0117647	-0.0352941	0.202941	0.108824	0.185294	0.294118	0.291176	-0.244118	0.326471	0.138235	0.282353	0.520588	0.258824	0.323529	0.564706	0.502941	0.0882353	0.482353	0.176471	0.317647	-0.111765	0.367647	0.408824	0.0352941	0.332353	0.376471	0.438235	-0.214706	-0.214706	-0.108824	0.308824	0.458824	0.00882353	0.123529	0.0235294	0.126471	0.361765	0.285294
Arginine	-0.0676471	-0.317647	1	-0.405882	-0.258824	0.102941	0.602941	-0.0176471	-0.0764706	-0.364706	-0.332353	0.0323529	-0.652941	-0.0117647	0.435294	0.0470588	-0.1	-0.126471	-0.0764706	-0.382353	-0.767647	-0.394118	0.170588	-0.417647	0.347059	-0.205882	-0.308824	-0.508824	0.0676471	-0.276471	0.35	-0.432353	-0.191176	0.297059	-0.0588235	0.0941176	-0.0735294	0.123529	-0.385294	-0.205882	0.0117647	-0.376471	-0.170588	-0.314706	-0.158824	0.311765	-0.1	-0.429412
Asparagine	0.535294	0.391176	-0.405882	1	0.152941	-0.329412	-0.0558824	-0.220588	0.35	0.364706	0.144118	-0.273529	0.688235	0.111765	-0.305882	-0.294118	0.182353	-0.394118	0.158824	0.597059	0.694118	0.555882	-0.338235	0.691176	-0.0382353	0.905882	0.573529	0.417647	-0.0117647	0.623529	-0.317647	0.247059	0.123529	0.270588	0.179412	0.147059	0.385294	-0.388235	0.202941	0.0264706	-0.0558824	0.567647	0.567647	0.664706	0.232353	-0.220588	0.270588	0.332353
Aspartic acid	0.102941	0.270588	-0.258824	0.152941	1	0.535294	0.147059	0.567647	0.314706	-0.394118	0.0705882	0.473529	0.323529	0.305882	0.45	0.435294	0.514706	0.358824	0.508824	-0.158824	0.305882	0.15	0.405882	0.0794118	0.202941	0.194118	0.129412	0.429412	0.491176	-0.0529412	-0.194118	0.755882	0.0558824	-0.297059	-0.420588	-0.0352941	0.602941	0.311765	0.158824	0.355882	0.217647	0.602941	-0.117647	-0.0617647	0.194118	0.326471	0.464706	0.214706
Beta-alanine	-0.179412	0.173529	0.102941	-0.329412	0.535294	1	0.120588	0.597059	0.0882353	-0.735294	0.279412	0.629412	-0.385294	-0.00588235	0.567647	0.964706	0.279412	0.402941	0.335294	-0.688235	-0.202941	-0.320588	0.788235	-0.417647	0.429412	-0.194118	-0.123529	0.135294	0.567647	-0.202941	-0.185294	0.397059	0.0558824	-0.141176	-0.255882	0.00882353	0.338235	0.391176	-0.317647	0.411765	0.108824	0.05	-0.173529	-0.682353	0.314706	0.397059	0.232353	-0.397059
Citric acid	0.0147059	-0.394118	0.602941	-0.0558824	0.147059	0.120588	1	0.158824	0.114706	-0.405882	-0.123529	0.323529	-0.258824	0.291176	0.455882	-0.00882353	0.135294	0.141176	0.144118	-0.394118	-0.211765	-0.241176	0.105882	-0.141176	0.108824	-0.0529412	0.0411765	-0.214706	0.238235	-0.147059	0	0.0588235	-0.426471	0.173529	-0.5	-0.270588	0.194118	0.2	-0.152941	-0.0117647	-0.205882	-0.0352941	0.0735294	-0.258824	0.0264706	0.326471	0.120588	-0.367647
Fructose	0.314706	0.05	-0.0176471	-0.220588	0.567647	0.597059	0.158824	1	0.194118	-0.620588	-0.0294118	0.932353	0.0676471	0.55	0.547059	0.570588	0.720588	0.279412	0.726471	-0.402941	0.102941	0.170588	0.741176	-0.138235	0.205882	-0.0676471	0.285294	0.335294	0.7	-0.529412	-0.147059	0.552941	-0.361765	0.0794118	-0.229412	0.185294	0.617647	0.614706	-0.376471	0.744118	0.305882	0.311765	0.152941	-0.444118	0.588235	-0.0382353	0.605882	-0.0676471
Fucose	0.482353	0.00882353	-0.0764706	0.35	0.314706	0.0882353	0.114706	0.194118	1	-0.0970588	0.0764706	0.191176	0.35	0.161765	0.0235294	0.0352941	0.464706	0.0294118	0.447059	0.188235	0.241176	0.147059	0.0558824	0.0823529	0	0.494118	0.511765	0.408824	0.314706	0.0705882	-0.176471	0.429412	0	-0.0617647	0.0558824	0.0647059	0.620588	-0.273529	0.455882	0.0941176	-0.388235	0.676471	0.532353	0.285294	0.479412	-0.4	0.441176	-0.258824
Fumaric acid	-0.0823529	-0.0176471	-0.364706	0.364706	-0.394118	-0.735294	-0.405882	-0.620588	-0.0970588	1	-0.144118	-0.685294	0.45	-0.25	-0.597059	-0.679412	-0.408824	-0.391176	-0.485294	0.641176	0.367647	0.305882	-0.8	0.532353	-0.485294	0.147059	0.211765	-0.0117647	-0.323529	0.408824	-0.05	-0.220588	0.0794118	0.0676471	0.358824	0.126471	-0.320588	-0.608824	0.497059	-0.294118	0.0794118	-0.141176	0.214706	0.594118	-0.208824	-0.247059	-0.420588	0.488235
Gaba	-0.25	-0.0117647	-0.332353	0.144118	0.0705882	0.279412	-0.123529	-0.0294118	0.0764706	-0.144118	1	0.0411765	0	-0.0470588	-0.261765	0.297059	-0.0294118	-0.0470588	-0.0235294	0.0823529	0.123529	0.0441176	-0.0411765	-0.0205882	0.0176471	0.0911765	0.00882353	0.158824	-0.364706	0.482353	-0.0235294	0.164706	-0.185294	-0.144118	-0.252941	-0.00294118	-0.129412	-0.217647	0.0676471	0.179412	-0.432353	0.179412	-0.0176471	0.0617647	0.261765	-0.105882	0.102941	-0.126471
Glucose	0.238235	-0.0352941	0.0323529	-0.273529	0.473529	0.629412	0.323529	0.932353	0.191176	-0.685294	0.0411765	1	-0.0794118	0.520588	0.558824	0.582353	0.608824	0.388235	0.638235	-0.576471	0.0441176	0.111765	0.764706	-0.252941	0.261765	-0.135294	0.238235	0.197059	0.658824	-0.444118	-0.0970588	0.517647	-0.367647	0.1	-0.261765	0.0470588	0.538235	0.558824	-0.388235	0.705882	0.179412	0.223529	0.152941	-0.614706	0.544118	0.0441176	0.523529	-0.308824
Glutamic acid	0.4	0.202941	-0.652941	0.688235	0.323529	-0.385294	-0.258824	0.0676471	0.35	0.45	0	-0.0794118	1	0.405882	-0.317647	-0.367647	0.329412	-0.00294118	0.276471	0.676471	0.891176	0.561765	-0.291176	0.676471	-0.335294	0.605882	0.705882	0.688235	0.0823529	0.15	-0.379412	0.538235	-0.167647	-0.185294	-0.0176471	0.173529	0.426471	-0.117647	0.420588	0.270588	0.0294118	0.620588	0.491176	0.670588	0.302941	-0.435294	0.294118	0.523529
Glyceric acid	0.444118	0.108824	-0.0117647	0.111765	0.305882	-0.00588235	0.291176	0.55	0.161765	-0.25	-0.0470588	0.520588	0.405882	1	0.405882	-0.0617647	0.720588	0.235294	0.714706	0.05	0.288235	0.467647	0.211765	0.397059	0.0882353	0.238235	0.45	0.485294	0.255882	-0.332353	-0.0558824	0.620588	-0.705882	-0.0794118	-0.45	0.129412	0.582353	0.3	-0.217647	0.461765	0.0823529	0.444118	0.223529	0.0470588	0.423529	-0.102941	0.670588	0.202941
Glycerol	0.0235294	0.185294	0.435294	-0.305882	0.45	0.567647	0.455882	0.547059	0.0235294	-0.597059	-0.261765	0.558824	-0.317647	0.405882	1	0.441176	0.358824	0.311765	0.391176	-0.45	-0.361765	-0.0882353	0.479412	-0.226471	0.361765	-0.152941	-0.232353	0.0411765	0.55	-0.397059	0.0558824	0.420588	-0.176471	-0.0823529	-0.417647	-0.0705882	0.491176	0.338235	-0.514706	0.182353	0.155882	-0.0205882	-0.161765	-0.438235	-0.0294118	0.585294	0.214706	-0.0382353
Glycine	-0.1	0.294118	0.0470588	-0.294118	0.435294	0.964706	-0.00882353	0.570588	0.0352941	-0.679412	0.297059	0.582353	-0.367647	-0.0617647	0.441176	1	0.276471	0.261765	0.335294	-0.65	-0.138235	-0.25	0.829412	-0.394118	0.5	-0.144118	-0.0558824	0.202941	0.552941	-0.161765	-0.229412	0.332353	0.1	-0.0588235	-0.0794118	0.158824	0.320588	0.35	-0.358824	0.382353	0.161765	0.0705882	-0.120588	-0.667647	0.373529	0.276471	0.258824	-0.408824
Isoleucine	0.711765	0.291176	-0.1	0.182353	0.514706	0.279412	0.135294	0.720588	0.464706	-0.408824	-0.0294118	0.608824	0.329412	0.720588	0.358824	0.276471	1	0.0441176	0.991176	-0.102941	0.294118	0.379412	0.461765	0.320588	0.155882	0.332353	0.508824	0.623529	0.555882	-0.326471	-0.314706	0.647059	-0.355882	0.105882	-0.232353	0.132353	0.820588	0.361765	-0.0764706	0.414706	0.105882	0.694118	0.361765	-0.0352941	0.723529	-0.208824	0.95	0.105882
Lactic acid	-0.379412	-0.244118	-0.126471	-0.394118	0.358824	0.402941	0.141176	0.279412	0.0294118	-0.391176	-0.0470588	0.388235	-0.00294118	0.235294	0.311765	0.261765	0.0441176	1	0.0941176	-0.423529	0.0323529	-0.435294	0.338235	-0.261765	-0.141176	-0.385294	-0.0970588	0.105882	0.211765	-0.494118	-0.144118	0.420588	-0.0941176	-0.705882	-0.55	-0.488235	0.05	0.488235	0.105882	0.288235	-0.126471	-0.0705882	-0.261765	-0.426471	-0.0617647	0.238235	-0.0676471	-0.247059
Leucine	0.714706	0.326471	-0.0764706	0.158824	0.508824	0.335294	0.144118	0.726471	0.447059	-0.485294	-0.0235294	0.638235	0.276471	0.714706	0.391176	0.335294	0.991176	0.0941176	1	-0.173529	0.264706	0.347059	0.538235	0.252941	0.223529	0.332353	0.470588	0.620588	0.561765	-0.332353	-0.323529	0.65	-0.317647	0.0911765	-0.232353	0.105882	0.829412	0.405882	-0.126471	0.402941	0.0852941	0.685294	0.347059	-0.108824	0.714706	-0.161765	0.95	0.0264706
Lysine	0.2	0.138235	-0.382353	0.597059	-0.158824	-0.688235	-0.394118	-0.402941	0.188235	0.641176	0.0823529	-0.576471	0.676471	0.05	-0.45	-0.65	-0.102941	-0.423529	-0.173529	1	0.432353	0.452941	-0.708824	0.547059	-0.358824	0.514706	0.279412	0.291176	-0.452941	0.347059	0.0558824	-0.0117647	-0.0147059	-0.0911765	0.202941	0.247059	-0.0264706	-0.523529	0.285294	-0.152941	-0.167647	0.288235	0.261765	0.964706	-0.135294	-0.497059	-0.0794118	0.620588
Malic acid	0.361765	0.282353	-0.767647	0.694118	0.305882	-0.202941	-0.211765	0.102941	0.241176	0.367647	0.123529	0.0441176	0.891176	0.288235	-0.361765	-0.138235	0.294118	0.0323529	0.264706	0.432353	1	0.494118	-0.123529	0.623529	-0.267647	0.544118	0.752941	0.708824	0.205882	0.229412	-0.579412	0.552941	-0.102941	-0.0970588	0.0205882	0.1	0.402941	-0.0676471	0.341176	0.305882	0.0264706	0.555882	0.55	0.417647	0.402941	-0.382353	0.282353	0.335294
Maltose	0.602941	0.520588	-0.394118	0.555882	0.15	-0.320588	-0.241176	0.170588	0.147059	0.305882	0.0441176	0.111765	0.561765	0.467647	-0.0882353	-0.25	0.379412	-0.435294	0.347059	0.452941	0.494118	1	-0.0941176	0.576471	0.255882	0.611765	0.452941	0.329412	0.00588235	0.423529	0.167647	0.338235	-0.0970588	0.361765	0.323529	0.517647	0.397059	-0.335294	-0.0470588	0.252941	0.355882	0.558824	0.308824	0.402941	0.244118	-0.238235	0.464706	0.45
Mannitol (or similar)	0.208824	0.258824	0.170588	-0.338235	0.405882	0.788235	0.105882	0.741176	0.0558824	-0.8	-0.0411765	0.764706	-0.291176	0.211765	0.479412	0.829412	0.461765	0.338235	0.538235	-0.708824	-0.123529	-0.0941176	1	-0.423529	0.617647	-0.0823529	0.0558824	0.179412	0.614706	-0.411765	-0.102941	0.308824	0.0323529	0.0558824	0.0117647	0.214706	0.441176	0.591176	-0.461765	0.464706	0.311765	0.185294	-0.0676471	-0.723529	0.405882	0.15	0.455882	-0.482353
Methionine	0.382353	0.323529	-0.417647	0.691176	0.0794118	-0.417647	-0.141176	-0.138235	0.0823529	0.532353	-0.0205882	-0.252941	0.676471	0.397059	-0.226471	-0.394118	0.320588	-0.261765	0.252941	0.547059	0.623529	0.576471	-0.423529	1	-0.205882	0.55	0.582353	0.397059	0.00882353	0.288235	-0.208824	0.276471	-0.194118	0.144118	0.0176471	0.194118	0.244118	-0.320588	0.191176	0.147059	0.25	0.370588	0.308824	0.594118	0.229412	-0.252941	0.35	0.641176
Myo-insitol	0.235294	0.564706	0.347059	-0.0382353	0.202941	0.429412	0.108824	0.205882	0	-0.485294	0.0176471	0.261765	-0.335294	0.0882353	0.361765	0.5	0.155882	-0.141176	0.223529	-0.358824	-0.267647	0.255882	0.617647	-0.205882	1	0.270588	-0.0941176	-0.05	0.161765	0.2	0.379412	0.0617647	0.232353	0.244118	0.302941	0.538235	0.261765	-0.0617647	-0.441176	0.0441176	0.370588	0.255882	-0.255882	-0.332353	0	0.282353	0.320588	-0.338235
Ornithine	0.688235	0.502941	-0.205882	0.905882	0.194118	-0.194118	-0.0529412	-0.0676471	0.494118	0.147059	0.0911765	-0.135294	0.605882	0.238235	-0.152941	-0.144118	0.332353	-0.385294	0.332353	0.514706	0.544118	0.611765	-0.0823529	0.55	0.270588	1	0.594118	0.467647	0.0735294	0.526471	-0.173529	0.297059	0.111765	0.285294	0.279412	0.379412	0.558824	-0.35	0.0764706	0.0882353	0	0.702941	0.552941	0.579412	0.326471	-0.25	0.444118	0.155882
Phenylalanine	0.573529	0.0882353	-0.308824	0.573529	0.129412	-0.123529	0.0411765	0.285294	0.511765	0.211765	0.00882353	0.238235	0.705882	0.45	-0.232353	-0.0558824	0.508824	-0.0970588	0.470588	0.279412	0.752941	0.452941	0.0558824	0.582353	-0.0941176	0.594118	1	0.611765	0.435294	0.0323529	-0.461765	0.435294	-0.391176	0.205882	0.15	0.394118	0.570588	-0.102941	0.197059	0.482353	0.0647059	0.544118	0.767647	0.288235	0.738235	-0.591176	0.494118	0.00294118
Phosphoric Acid	0.447059	0.482353	-0.508824	0.417647	0.429412	0.135294	-0.214706	0.335294	0.408824	-0.0117647	0.158824	0.197059	0.688235	0.485294	0.0411765	0.202941	0.623529	0.105882	0.620588	0.291176	0.708824	0.329412	0.179412	0.397059	-0.05	0.467647	0.611765	1	0.367647	-0.0794118	-0.661765	0.782353	-0.232353	-0.341176	-0.176471	0.167647	0.711765	0.0852941	0.188235	0.194118	-0.161765	0.691176	0.488235	0.282353	0.552941	-0.297059	0.55	0.220588
Proline	0.335294	0.176471	0.0676471	-0.0117647	0.491176	0.567647	0.238235	0.7	0.314706	-0.323529	-0.364706	0.658824	0.0823529	0.255882	0.55	0.552941	0.555882	0.211765	0.561765	-0.452941	0.205882	0.00588235	0.614706	0.00882353	0.161765	0.0735294	0.435294	0.367647	1	-0.397059	-0.494118	0.517647	-0.1	0.167647	-0.0264706	0.135294	0.723529	0.370588	-0.167647	0.461765	0.341176	0.205882	0.4	-0.438235	0.544118	0.126471	0.382353	-0.161765
4-Hydroxyproline	0.0117647	0.317647	-0.276471	0.623529	-0.0529412	-0.202941	-0.147059	-0.529412	0.0705882	0.408824	0.482353	-0.444118	0.15	-0.332353	-0.397059	-0.161765	-0.326471	-0.494118	-0.332353	0.347059	0.229412	0.423529	-0.411765	0.288235	0.2	0.526471	0.0323529	-0.0794118	-0.397059	1	0.126471	-0.0764706	0.332353	0.270588	0.288235	0.155882	-0.129412	-0.711765	0.244118	-0.247059	-0.0911765	0.211765	0.0970588	0.382353	-0.123529	0.111765	-0.132353	0.0941176
Putrescine	-0.202941	-0.111765	0.35	-0.317647	-0.194118	-0.185294	0	-0.147059	-0.176471	-0.05	-0.0235294	-0.0970588	-0.379412	-0.0558824	0.0558824	-0.229412	-0.314706	-0.144118	-0.323529	0.0558824	-0.579412	0.167647	-0.102941	-0.208824	0.379412	-0.173529	-0.461765	-0.661765	-0.494118	0.126471	1	-0.435294	0.111765	0.120588	0.229412	0.276471	-0.438235	-0.288235	-0.211765	-0.0529412	0.247059	-0.194118	-0.6	0.0352941	-0.514706	0.0588235	-0.176471	0.0117647
Pyroglutamic acid	0.252941	0.367647	-0.432353	0.247059	0.755882	0.397059	0.0588235	0.552941	0.429412	-0.220588	0.164706	0.517647	0.538235	0.620588	0.420588	0.332353	0.647059	0.420588	0.65	-0.0117647	0.552941	0.338235	0.308824	0.276471	0.0617647	0.297059	0.435294	0.782353	0.517647	-0.0764706	-0.435294	1	-0.273529	-0.408824	-0.455882	-0.0117647	0.776471	0.158824	0.158824	0.394118	-0.0411765	0.655882	0.261765	0.00294118	0.444118	0.1	0.544118	0.170588
Pyruvic acid	-0.0147059	0.408824	-0.191176	0.123529	0.0558824	0.0558824	-0.426471	-0.361765	0	0.0794118	-0.185294	-0.367647	-0.167647	-0.705882	-0.176471	0.1	-0.355882	-0.0941176	-0.317647	-0.0147059	-0.102941	-0.0970588	0.0323529	-0.194118	0.232353	0.111765	-0.391176	-0.232353	-0.1	0.332353	0.111765	-0.273529	1	0.0117647	0.532353	-0.1	-0.182353	-0.208824	0.155882	-0.408824	0.155882	0.00588235	-0.273529	0.0235294	-0.447059	0.188235	-0.276471	-0.0117647
Raffinose	0.482353	0.0352941	0.297059	0.270588	-0.297059	-0.141176	0.173529	0.0794118	-0.0617647	0.0676471	-0.144118	0.1	-0.185294	-0.0794118	-0.0823529	-0.0588235	0.105882	-0.705882	0.0911765	-0.0911765	-0.0970588	0.361765	0.0558824	0.144118	0.244118	0.285294	0.205882	-0.341176	0.167647	0.270588	0.120588	-0.408824	0.0117647	1	0.502941	0.341176	0.0647059	-0.102941	-0.370588	0.129412	0.364706	-0.0735294	0.367647	-0.0823529	0.288235	-0.0882353	0.191176	-0.0823529
Rhamnose	0.326471	0.332353	-0.0588235	0.179412	-0.420588	-0.255882	-0.5	-0.229412	0.0558824	0.358824	-0.252941	-0.261765	-0.0176471	-0.45	-0.417647	-0.0794118	-0.232353	-0.55	-0.232353	0.202941	0.0205882	0.323529	0.0117647	0.0176471	0.302941	0.279412	0.15	-0.176471	-0.0264706	0.288235	0.229412	-0.455882	0.532353	0.502941	1	0.573529	-0.123529	-0.438235	-0.0558824	-0.108824	0.358824	-0.0176471	0.185294	0.129412	-0.0235294	-0.4	-0.132353	-0.0970588
Ribitol (or Arbitol)	0.282353	0.376471	0.0941176	0.147059	-0.0352941	0.00882353	-0.270588	0.185294	0.0647059	0.126471	-0.00294118	0.0470588	0.173529	0.129412	-0.0705882	0.158824	0.132353	-0.488235	0.105882	0.247059	0.1	0.517647	0.214706	0.194118	0.538235	0.379412	0.394118	0.167647	0.135294	0.155882	0.276471	-0.0117647	-0.1	0.341176	0.573529	1	0.2	-0.305882	-0.25	0.305882	0.514706	0.235294	0.114706	0.170588	0.255882	-0.329412	0.220588	0.0676471
Serine	0.697059	0.438235	-0.0735294	0.385294	0.602941	0.338235	0.194118	0.617647	0.620588	-0.320588	-0.129412	0.538235	0.426471	0.582353	0.491176	0.320588	0.820588	0.05	0.829412	-0.0264706	0.402941	0.397059	0.441176	0.244118	0.261765	0.558824	0.570588	0.711765	0.723529	-0.129412	-0.438235	0.776471	-0.182353	0.0647059	-0.123529	0.2	1	0.167647	-0.0470588	0.329412	0.0441176	0.726471	0.552941	0.0264706	0.617647	-0.0323529	0.729412	0.0147059
Sorbose (or similar)	0.0264706	-0.214706	0.123529	-0.388235	0.311765	0.391176	0.2	0.614706	-0.273529	-0.608824	-0.217647	0.558824	-0.117647	0.3	0.338235	0.35	0.361765	0.488235	0.405882	-0.523529	-0.0676471	-0.335294	0.591176	-0.320588	-0.0617647	-0.35	-0.102941	0.0852941	0.370588	-0.711765	-0.288235	0.158824	-0.208824	-0.102941	-0.438235	-0.305882	0.167647	1	-0.335294	0.376471	0.173529	-0.0882353	-0.114706	-0.526471	0.214706	0.197059	0.252941	-0.0941176
Succinic acid	-0.0941176	-0.214706	-0.385294	0.202941	0.158824	-0.317647	-0.152941	-0.376471	0.455882	0.497059	0.0676471	-0.388235	0.420588	-0.217647	-0.514706	-0.358824	-0.0764706	0.105882	-0.126471	0.285294	0.341176	-0.0470588	-0.461765	0.191176	-0.441176	0.0764706	0.197059	0.188235	-0.167647	0.244118	-0.211765	0.158824	0.155882	-0.370588	-0.0558824	-0.25	-0.0470588	-0.335294	1	-0.317647	-0.308824	0.326471	0.102941	0.394118	0.0117647	-0.197059	-0.0735294	0.0705882
Sucrose	0.117647	-0.108824	-0.205882	0.0264706	0.355882	0.411765	-0.0117647	0.744118	0.0941176	-0.294118	0.179412	0.705882	0.270588	0.461765	0.182353	0.382353	0.414706	0.288235	0.402941	-0.152941	0.305882	0.252941	0.464706	0.147059	0.0441176	0.0882353	0.482353	0.194118	0.461765	-0.247059	-0.0529412	0.394118	-0.408824	0.129412	-0.108824	0.305882	0.329412	0.376471	-0.317647	1	0.391176	0.152941	0.214706	-0.238235	0.579412	-0.202941	0.361765	0.00588235
Threonic acid	0.1	0.308824	0.0117647	-0.0558824	0.217647	0.108824	-0.205882	0.305882	-0.388235	0.0794118	-0.432353	0.179412	0.0294118	0.0823529	0.155882	0.161765	0.105882	-0.126471	0.0852941	-0.167647	0.0264706	0.355882	0.311765	0.25	0.370588	0	0.0647059	-0.161765	0.341176	-0.0911765	0.247059	-0.0411765	0.155882	0.364706	0.358824	0.514706	0.0441176	0.173529	-0.308824	0.391176	1	-0.0705882	-0.264706	-0.202941	-0.0235294	0.188235	0.117647	0.344118
Threonine	0.667647	0.458824	-0.376471	0.567647	0.602941	0.05	-0.0352941	0.311765	0.676471	-0.141176	0.179412	0.223529	0.620588	0.444118	-0.0205882	0.0705882	0.694118	-0.0705882	0.685294	0.288235	0.555882	0.558824	0.185294	0.370588	0.255882	0.702941	0.544118	0.691176	0.205882	0.211765	-0.194118	0.655882	0.00588235	-0.0735294	-0.0176471	0.235294	0.726471	-0.0882353	0.326471	0.152941	-0.0705882	1	0.332353	0.391176	0.464706	-0.297059	0.770588	0.129412
Tryptophan	0.614706	0.00882353	-0.170588	0.567647	-0.117647	-0.173529	0.0735294	0.152941	0.532353	0.214706	-0.0176471	0.152941	0.491176	0.223529	-0.161765	-0.120588	0.361765	-0.261765	0.347059	0.261765	0.55	0.308824	-0.0676471	0.308824	-0.255882	0.552941	0.767647	0.488235	0.4	0.0970588	-0.6	0.261765	-0.273529	0.367647	0.185294	0.114706	0.552941	-0.114706	0.102941	0.214706	-0.264706	0.332353	1	0.238235	0.679412	-0.461765	0.282353	-0.123529
Tyramine	0.25	0.123529	-0.314706	0.664706	-0.0617647	-0.682353	-0.258824	-0.444118	0.285294	0.594118	0.0617647	-0.614706	0.670588	0.0470588	-0.438235	-0.667647	-0.0352941	-0.426471	-0.108824	0.964706	0.417647	0.402941	-0.723529	0.594118	-0.332353	0.579412	0.288235	0.282353	-0.438235	0.382353	0.0352941	0.00294118	0.0235294	-0.0823529	0.129412	0.170588	0.0264706	-0.526471	0.394118	-0.238235	-0.202941	0.391176	0.238235	1	-0.132353	-0.444118	0.0117647	0.597059
Tyrosine	0.535294	0.0235294	-0.158824	0.232353	0.194118	0.314706	0.0264706	0.588235	0.479412	-0.208824	0.261765	0.544118	0.302941	0.423529	-0.0294118	0.373529	0.723529	-0.0617647	0.714706	-0.135294	0.402941	0.244118	0.405882	0.229412	0	0.326471	0.738235	0.552941	0.544118	-0.123529	-0.514706	0.444118	-0.447059	0.288235	-0.0235294	0.255882	0.617647	0.214706	0.0117647	0.579412	-0.0235294	0.464706	0.679412	-0.132353	1	-0.420588	0.691176	-0.220588
Urea	-0.402941	0.126471	0.311765	-0.220588	0.326471	0.397059	0.326471	-0.0382353	-0.4	-0.247059	-0.105882	0.0441176	-0.435294	-0.102941	0.585294	0.276471	-0.208824	0.238235	-0.161765	-0.497059	-0.382353	-0.238235	0.15	-0.252941	0.282353	-0.25	-0.591176	-0.297059	0.126471	0.111765	0.0588235	0.1	0.188235	-0.0882353	-0.4	-0.329412	-0.0323529	0.197059	-0.197059	-0.202941	0.188235	-0.297059	-0.461765	-0.444118	-0.420588	1	-0.244118	0.0117647
Valine	0.747059	0.361765	-0.1	0.270588	0.464706	0.232353	0.120588	0.605882	0.441176	-0.420588	0.102941	0.523529	0.294118	0.670588	0.214706	0.258824	0.95	-0.0676471	0.95	-0.0794118	0.282353	0.464706	0.455882	0.35	0.320588	0.444118	0.494118	0.55	0.382353	-0.132353	-0.176471	0.544118	-0.276471	0.191176	-0.132353	0.220588	0.729412	0.252941	-0.0735294	0.361765	0.117647	0.770588	0.282353	0.0117647	0.691176	-0.244118	1	0.0470588
RGR	0.0617647	0.285294	-0.429412	0.332353	0.214706	-0.397059	-0.367647	-0.0676471	-0.258824	0.488235	-0.126471	-0.308824	0.523529	0.202941	-0.0382353	-0.408824	0.105882	-0.247059	0.0264706	0.620588	0.335294	0.45	-0.482353	0.641176	-0.338235	0.155882	0.00294118	0.220588	-0.161765	0.0941176	0.0117647	0.170588	-0.0117647	-0.0823529	-0.0970588	0.0676471	0.0147059	-0.0941176	0.0705882	0.00588235	0.344118	0.129412	-0.123529	0.597059	-0.220588	0.0117647	0.0470588	1
Q-values values for the above correlations
	2-Isopropylmalate	Alanine	Arginine	Asparagine	Aspartic acid	Beta-alanine	Citric acid	Fructose	Fucose	Fumaric acid	Gaba	Glucose	Glutamic acid	Glyceric acid	Glycerol	Glycine	Isoleucine	Lactic acid	Leucine	Lysine	Malic acid	Maltose	Mannitol (or similar)	Methionine	Myo-insitol	Ornithine	Phenylalanine	Phosphoric Acid	Proline	4-Hydroxyproline	Putrescine	Pyroglutamic acid	Pyruvic acid	Raffinose	Rhamnose	Ribitol (or Arbitol)	Serine	Sorbose (or similar)	Succinic acid	Sucrose	Threonic acid	Threonine	Tryptophan	Tyramine	Tyrosine	Urea	Valine	RGR
2-Isopropylmalate	NA	0.256105	0.62215	0.143123	0.597602	0.520128	0.665342	0.364202	0.199265	0.613512	0.437151	0.450719	0.283967	0.244397	0.659469	0.597836	0.0372788	0.297389	0.0372788	0.495689	0.316218	0.0949054	0.489982	0.294481	0.45591	0.0421775	0.117684	0.244263	0.349116	0.665342	0.491191	0.434853	0.665342	0.199265	0.354292	0.401689	0.0419257	0.658267	0.600945	0.585736	0.597836	0.0513966	0.0878803	0.437151	0.143123	0.280837	0.0306145	0.628168
Alanine	0.256105	NA	0.361501	0.285148	0.414095	0.52629	0.283967	0.637473	0.667667	0.665342	0.665342	0.650858	0.491191	0.596518	0.511857	0.389514	0.393827	0.443209	0.354292	0.564929	0.401689	0.159686	0.429582	0.356919	0.12449	0.180575	0.60726	0.199265	0.52391	0.361501	0.593615	0.312453	0.279131	0.650858	0.349116	0.301113	0.249487	0.483108	0.483108	0.596518	0.36967	0.232959	0.667667	0.577138	0.659469	0.576878	0.316218	0.398805
Arginine	0.62215	0.361501	NA	0.279943	0.429582	0.597602	0.0949054	0.665342	0.617124	0.316218	0.349116	0.653967	0.0621217	0.665342	0.249854	0.638824	0.597836	0.576878	0.617124	0.294481	0.0219255	0.283967	0.530064	0.267297	0.336662	0.491191	0.36967	0.17106	0.62215	0.407502	0.332678	0.253851	0.504972	0.385955	0.630358	0.600945	0.620513	0.577138	0.292399	0.491191	0.665342	0.301113	0.530064	0.364202	0.541634	0.367662	0.597836	0.256105
Asparagine	0.143123	0.285148	0.279943	NA	0.547051	0.352454	0.630358	0.476968	0.332678	0.316218	0.556162	0.411881	0.0421775	0.593615	0.370983	0.389514	0.517044	0.283967	0.541634	0.0987172	0.0421775	0.130249	0.349116	0.0421775	0.648966	0.000148727	0.117684	0.267297	0.665342	0.0865355	0.361501	0.440175	0.577138	0.414095	0.520128	0.553816	0.292399	0.288758	0.491191	0.658267	0.630358	0.120697	0.120697	0.0534193	0.458253	0.476968	0.414095	0.349116
Aspartic acid	0.597602	0.414095	0.429582	0.547051	NA	0.143123	0.553816	0.120697	0.364202	0.283967	0.62215	0.214998	0.356919	0.370983	0.240426	0.249854	0.16357	0.318547	0.17106	0.541634	0.370983	0.551467	0.279943	0.614359	0.491191	0.500481	0.575271	0.256105	0.193056	0.63486	0.500481	0.0269486	0.630358	0.385955	0.26488	0.650858	0.0949054	0.367662	0.541634	0.323224	0.482211	0.0949054	0.585736	0.628168	0.500481	0.354292	0.226603	0.483108
Beta-alanine	0.520128	0.52629	0.597602	0.352454	0.143123	NA	0.581442	0.0987172	0.60726	0.0344065	0.405317	0.0836917	0.292399	0.671167	0.120697	4.24069e-07	0.405317	0.280837	0.349116	0.0421775	0.491191	0.35957	0.0168251	0.267297	0.256105	0.500481	0.577138	0.568615	0.120697	0.491191	0.511857	0.283967	0.630358	0.559866	0.432572	0.667667	0.349116	0.285148	0.361501	0.278404	0.596518	0.637473	0.52629	0.0449105	0.364202	0.283967	0.458253	0.283967
Citric acid	0.665342	0.283967	0.0949054	0.630358	0.553816	0.581442	NA	0.541634	0.590699	0.279943	0.577138	0.356919	0.429582	0.393827	0.23572	0.667667	0.568615	0.559866	0.556162	0.283967	0.486185	0.449103	0.597602	0.559866	0.596518	0.63486	0.644574	0.483108	0.450719	0.553816	0.676893	0.630358	0.260175	0.52629	0.184541	0.414095	0.500481	0.495689	0.547051	0.665342	0.491191	0.650858	0.620513	0.429582	0.658267	0.354292	0.581442	0.312453
Fructose	0.364202	0.637473	0.665342	0.476968	0.120697	0.0987172	0.541634	NA	0.500481	0.0865355	0.657054	1.84744e-05	0.62215	0.130249	0.133388	0.120505	0.0367887	0.405317	0.0366134	0.280837	0.597602	0.530064	0.0324015	0.564929	0.491191	0.62215	0.398805	0.349116	0.0403257	0.149927	0.553816	0.130249	0.316218	0.614359	0.462027	0.511857	0.0876277	0.0878803	0.301113	0.0314803	0.370983	0.367662	0.547051	0.244397	0.106123	0.648966	0.0944162	0.62215
Fucose	0.199265	0.667667	0.617124	0.332678	0.364202	0.60726	0.590699	0.500481	NA	0.600046	0.617124	0.504972	0.332678	0.540657	0.659469	0.650858	0.226603	0.657054	0.244263	0.509464	0.449103	0.553816	0.630358	0.613512	0.676893	0.189869	0.168149	0.279131	0.364202	0.62215	0.52391	0.256105	0.676893	0.628168	0.630358	0.626748	0.0865355	0.411881	0.23572	0.600945	0.288758	0.0463703	0.14567	0.398805	0.203517	0.283967	0.247379	0.429582
Fumaric acid	0.613512	0.665342	0.316218	0.316218	0.283967	0.0344065	0.279943	0.0865355	0.600046	NA	0.556162	0.0431596	0.240426	0.437151	0.0987172	0.0459749	0.279131	0.285148	0.198651	0.0709555	0.312453	0.370983	0.0126347	0.14567	0.198651	0.553816	0.486185	0.665342	0.356919	0.279131	0.637473	0.476968	0.614359	0.62215	0.318547	0.576878	0.35957	0.0921871	0.188565	0.389514	0.614359	0.559866	0.483108	0.100263	0.489982	0.440175	0.26488	0.195376
Gaba	0.437151	0.665342	0.349116	0.556162	0.62215	0.405317	0.577138	0.657054	0.617124	0.556162	NA	0.644574	0.676893	0.638824	0.426603	0.385955	0.657054	0.638824	0.659469	0.613512	0.577138	0.6414	0.644574	0.663713	0.665342	0.605085	0.667667	0.541634	0.316218	0.199265	0.659469	0.538996	0.511857	0.556162	0.434853	0.674643	0.575271	0.482211	0.62215	0.520128	0.253851	0.520128	0.665342	0.628168	0.426603	0.597602	0.597602	0.576878
Glucose	0.450719	0.650858	0.653967	0.411881	0.214998	0.0836917	0.356919	1.84744e-05	0.504972	0.0431596	0.644574	NA	0.614359	0.159686	0.128677	0.111319	0.0921871	0.288758	0.0735363	0.115814	0.6414	0.593615	0.0224912	0.434853	0.426603	0.568615	0.450719	0.50019	0.0576461	0.244397	0.600046	0.162462	0.312453	0.597836	0.426603	0.638824	0.140621	0.128677	0.288758	0.0372788	0.520128	0.473904	0.547051	0.0878803	0.134128	0.6414	0.156098	0.36967
Glutamic acid	0.283967	0.491191	0.0621217	0.0421775	0.356919	0.292399	0.429582	0.62215	0.332678	0.240426	0.676893	0.614359	NA	0.279943	0.361501	0.312453	0.352454	0.674643	0.407502	0.0463703	0.000345371	0.127456	0.393827	0.0463703	0.349116	0.0944162	0.0372788	0.0421775	0.613512	0.551467	0.297389	0.140621	0.53244	0.511857	0.665342	0.52629	0.260175	0.585736	0.26488	0.414095	0.657054	0.0865355	0.193056	0.0501598	0.376678	0.249854	0.389514	0.156098
Glyceric acid	0.244397	0.596518	0.665342	0.593615	0.370983	0.671167	0.393827	0.130249	0.540657	0.437151	0.638824	0.159686	0.279943	NA	0.279943	0.628168	0.0367887	0.45591	0.0372788	0.637473	0.395203	0.224947	0.486185	0.283967	0.60726	0.450719	0.240426	0.198651	0.432572	0.349116	0.630358	0.0865355	0.0372788	0.614359	0.240426	0.575271	0.111319	0.383153	0.482211	0.227376	0.613512	0.244397	0.473904	0.638824	0.263392	0.597602	0.0501598	0.491191
Glycerol	0.659469	0.511857	0.249854	0.370983	0.240426	0.120697	0.23572	0.133388	0.659469	0.0987172	0.426603	0.128677	0.361501	0.279943	NA	0.247379	0.318547	0.367662	0.285148	0.240426	0.316218	0.60726	0.203517	0.468673	0.316218	0.547051	0.458253	0.644574	0.130249	0.283967	0.630358	0.26488	0.52391	0.613512	0.267297	0.62215	0.193056	0.349116	0.16357	0.517044	0.544689	0.663713	0.540657	0.249487	0.657054	0.109601	0.483108	0.648966
Glycine	0.597836	0.389514	0.638824	0.389514	0.249854	4.24069e-07	0.667667	0.120505	0.650858	0.0459749	0.385955	0.111319	0.312453	0.628168	0.247379	NA	0.407502	0.426603	0.349116	0.0636184	0.564929	0.437151	0.00541228	0.283967	0.184541	0.556162	0.630358	0.491191	0.130249	0.540657	0.462027	0.349116	0.597836	0.630358	0.614359	0.541634	0.35957	0.332678	0.318547	0.294481	0.540657	0.62215	0.581442	0.0513966	0.307253	0.407502	0.429582	0.279131
Isoleucine	0.0372788	0.393827	0.597836	0.517044	0.16357	0.405317	0.568615	0.0367887	0.226603	0.279131	0.657054	0.0921871	0.352454	0.0367887	0.318547	0.407502	NA	0.6414	8.34131e-11	0.597602	0.389514	0.297389	0.227376	0.35957	0.544689	0.349116	0.17106	0.0865355	0.130249	0.354292	0.364202	0.0659976	0.323224	0.597602	0.458253	0.572978	0.00683105	0.316218	0.617124	0.27326	0.597602	0.0421775	0.316218	0.650858	0.0366134	0.489982	2.80159e-06	0.597602
Lactic acid	0.297389	0.443209	0.576878	0.283967	0.318547	0.280837	0.559866	0.405317	0.657054	0.285148	0.638824	0.288758	0.674643	0.45591	0.367662	0.426603	0.6414	NA	0.600945	0.263392	0.653967	0.249854	0.349116	0.426603	0.559866	0.292399	0.600046	0.597602	0.486185	0.189869	0.556162	0.26488	0.600945	0.0372788	0.130249	0.195376	0.637473	0.195376	0.597602	0.395203	0.576878	0.62215	0.426603	0.260175	0.628168	0.450719	0.62215	0.440175
Leucine	0.0372788	0.354292	0.617124	0.541634	0.17106	0.349116	0.556162	0.0366134	0.244263	0.198651	0.659469	0.0735363	0.407502	0.0372788	0.285148	0.349116	8.34131e-11	0.600945	NA	0.52629	0.426578	0.336662	0.140621	0.434853	0.473904	0.349116	0.220419	0.0865355	0.127456	0.349116	0.356919	0.0636184	0.361501	0.605085	0.458253	0.597602	0.00541228	0.279943	0.576878	0.280837	0.61267	0.0431596	0.336662	0.596518	0.0372788	0.540657	2.80159e-06	0.658267
Lysine	0.495689	0.564929	0.294481	0.0987172	0.541634	0.0421775	0.283967	0.280837	0.509464	0.0709555	0.613512	0.115814	0.0463703	0.637473	0.240426	0.0636184	0.597602	0.263392	0.52629	NA	0.253851	0.239482	0.0372788	0.133388	0.318547	0.16357	0.405317	0.393827	0.239482	0.336662	0.630358	0.665342	0.665342	0.605085	0.491191	0.440175	0.658267	0.156098	0.398805	0.547051	0.53244	0.395203	0.426603	4.24069e-07	0.568615	0.188565	0.614359	0.0865355
Malic acid	0.316218	0.401689	0.0219255	0.0421775	0.370983	0.491191	0.486185	0.597602	0.449103	0.312453	0.577138	0.6414	0.000345371	0.395203	0.316218	0.564929	0.389514	0.653967	0.426578	0.253851	NA	0.189869	0.577138	0.0865355	0.420682	0.134128	0.027672	0.0372788	0.491191	0.462027	0.113091	0.130249	0.597602	0.600046	0.663713	0.597836	0.280837	0.62215	0.347103	0.370983	0.658267	0.130249	0.130249	0.267297	0.280837	0.294481	0.401689	0.349116
Maltose	0.0949054	0.159686	0.283967	0.130249	0.551467	0.35957	0.449103	0.530064	0.553816	0.370983	0.6414	0.593615	0.127456	0.224947	0.60726	0.437151	0.297389	0.249854	0.336662	0.239482	0.189869	NA	0.600945	0.115814	0.432572	0.0900086	0.239482	0.352454	0.671167	0.263392	0.53244	0.349116	0.600046	0.316218	0.356919	0.162462	0.283967	0.349116	0.638824	0.434853	0.323224	0.128677	0.36967	0.280837	0.443209	0.450719	0.226603	0.240426
Mannitol (or similar)	0.489982	0.429582	0.530064	0.349116	0.279943	0.0168251	0.597602	0.0324015	0.630358	0.0126347	0.644574	0.0224912	0.393827	0.486185	0.203517	0.00541228	0.227376	0.349116	0.140621	0.0372788	0.577138	0.600945	NA	0.263392	0.0876277	0.613512	0.630358	0.520128	0.0878803	0.278404	0.597602	0.36967	0.653967	0.630358	0.665342	0.483108	0.247379	0.102725	0.227376	0.226603	0.367662	0.511857	0.62215	0.0366134	0.279943	0.551467	0.23572	0.199265
Methionine	0.294481	0.356919	0.267297	0.0421775	0.614359	0.267297	0.559866	0.564929	0.613512	0.14567	0.663713	0.434853	0.0463703	0.283967	0.468673	0.283967	0.35957	0.426603	0.434853	0.133388	0.0865355	0.115814	0.263392	NA	0.491191	0.130249	0.111319	0.283967	0.667667	0.395203	0.489982	0.407502	0.500481	0.556162	0.665342	0.500481	0.443209	0.35957	0.504972	0.553816	0.437151	0.311038	0.36967	0.100263	0.462027	0.434853	0.332678	0.0709555
Myo-insitol	0.45591	0.12449	0.336662	0.648966	0.491191	0.256105	0.596518	0.491191	0.676893	0.198651	0.665342	0.426603	0.349116	0.60726	0.316218	0.184541	0.544689	0.559866	0.473904	0.318547	0.420682	0.432572	0.0876277	0.491191	NA	0.414095	0.600945	0.637473	0.540657	0.495689	0.297389	0.628168	0.458253	0.443209	0.376678	0.140621	0.426603	0.628168	0.247379	0.6414	0.311038	0.432572	0.432572	0.349116	0.676893	0.401689	0.35957	0.349116
Ornithine	0.0421775	0.180575	0.491191	0.000148727	0.500481	0.500481	0.63486	0.62215	0.189869	0.553816	0.605085	0.568615	0.0944162	0.450719	0.547051	0.556162	0.349116	0.292399	0.349116	0.16357	0.134128	0.0900086	0.613512	0.130249	0.414095	NA	0.100263	0.224947	0.620513	0.153413	0.52629	0.385955	0.593615	0.398805	0.405317	0.297389	0.128677	0.332678	0.617124	0.60726	0.676893	0.0387771	0.130249	0.113091	0.354292	0.437151	0.244397	0.544689
Phenylalanine	0.117684	0.60726	0.36967	0.117684	0.575271	0.577138	0.644574	0.398805	0.168149	0.486185	0.667667	0.450719	0.0372788	0.240426	0.458253	0.630358	0.17106	0.600046	0.220419	0.405317	0.027672	0.239482	0.630358	0.111319	0.600945	0.100263	NA	0.0900086	0.249854	0.653967	0.227376	0.249854	0.285148	0.491191	0.551467	0.283967	0.120505	0.597602	0.50019	0.199265	0.626748	0.134128	0.0219255	0.395203	0.0333772	0.102725	0.189869	0.674643
Phosphoric Acid	0.244263	0.199265	0.17106	0.267297	0.256105	0.568615	0.483108	0.349116	0.279131	0.665342	0.541634	0.50019	0.0421775	0.198651	0.644574	0.491191	0.0865355	0.597602	0.0865355	0.393827	0.0372788	0.352454	0.520128	0.283967	0.637473	0.224947	0.0900086	NA	0.312453	0.614359	0.0555021	0.0186096	0.458253	0.347103	0.52391	0.53244	0.0372788	0.61267	0.509464	0.500481	0.540657	0.0421775	0.195376	0.401689	0.130249	0.385955	0.130249	0.476968
Proline	0.349116	0.52391	0.62215	0.665342	0.193056	0.120697	0.450719	0.0403257	0.364202	0.356919	0.316218	0.0576461	0.613512	0.432572	0.130249	0.130249	0.130249	0.486185	0.127456	0.239482	0.491191	0.671167	0.0878803	0.667667	0.540657	0.620513	0.249854	0.312453	NA	0.283967	0.189869	0.162462	0.597836	0.53244	0.658267	0.568615	0.0366134	0.311038	0.53244	0.227376	0.347103	0.491191	0.283967	0.249487	0.134128	0.576878	0.294481	0.540657
4-Hydroxyproline	0.665342	0.361501	0.407502	0.0865355	0.63486	0.491191	0.553816	0.149927	0.62215	0.279131	0.199265	0.244397	0.551467	0.349116	0.283967	0.540657	0.354292	0.189869	0.349116	0.336662	0.462027	0.263392	0.278404	0.395203	0.495689	0.153413	0.653967	0.614359	0.283967	NA	0.576878	0.617124	0.349116	0.414095	0.395203	0.544689	0.575271	0.0372788	0.443209	0.440175	0.605085	0.486185	0.600046	0.294481	0.577138	0.593615	0.572978	0.600945
Putrescine	0.491191	0.593615	0.332678	0.361501	0.500481	0.511857	0.676893	0.553816	0.52391	0.637473	0.659469	0.600046	0.297389	0.630358	0.630358	0.462027	0.364202	0.556162	0.356919	0.630358	0.113091	0.53244	0.597602	0.489982	0.297389	0.52629	0.227376	0.0555021	0.189869	0.576878	NA	0.249854	0.593615	0.581442	0.462027	0.407502	0.249487	0.395203	0.486185	0.63486	0.440175	0.500481	0.0981186	0.650858	0.16357	0.630358	0.52391	0.665342
Pyroglutamic acid	0.434853	0.312453	0.253851	0.440175	0.0269486	0.283967	0.630358	0.130249	0.256105	0.476968	0.538996	0.162462	0.140621	0.0865355	0.26488	0.349116	0.0659976	0.26488	0.0636184	0.665342	0.130249	0.349116	0.36967	0.407502	0.628168	0.385955	0.249854	0.0186096	0.162462	0.617124	0.249854	NA	0.411881	0.279131	0.23572	0.665342	0.0205824	0.541634	0.541634	0.283967	0.644574	0.0598522	0.426603	0.674643	0.244397	0.597836	0.134128	0.530064
Pyruvic acid	0.665342	0.279131	0.504972	0.577138	0.630358	0.630358	0.260175	0.316218	0.676893	0.614359	0.511857	0.312453	0.53244	0.0372788	0.52391	0.597836	0.323224	0.600945	0.361501	0.665342	0.597602	0.600046	0.653967	0.500481	0.458253	0.593615	0.285148	0.458253	0.597836	0.349116	0.593615	0.411881	NA	0.665342	0.14567	0.597836	0.517044	0.489982	0.544689	0.279131	0.544689	0.671167	0.411881	0.659469	0.244263	0.509464	0.407502	0.665342
Raffinose	0.199265	0.650858	0.385955	0.414095	0.385955	0.559866	0.52629	0.614359	0.628168	0.62215	0.556162	0.597836	0.511857	0.614359	0.613512	0.630358	0.597602	0.0372788	0.605085	0.605085	0.600046	0.316218	0.630358	0.556162	0.443209	0.398805	0.491191	0.347103	0.53244	0.414095	0.581442	0.279131	0.665342	NA	0.180575	0.347103	0.626748	0.597602	0.311038	0.575271	0.316218	0.620513	0.312453	0.613512	0.395203	0.60726	0.504972	0.613512
Rhamnose	0.354292	0.349116	0.630358	0.520128	0.26488	0.432572	0.184541	0.462027	0.630358	0.318547	0.434853	0.426603	0.665342	0.240426	0.267297	0.614359	0.458253	0.130249	0.458253	0.491191	0.663713	0.356919	0.665342	0.665342	0.376678	0.405317	0.551467	0.52391	0.658267	0.395203	0.462027	0.23572	0.14567	0.180575	NA	0.117684	0.577138	0.249487	0.630358	0.596518	0.318547	0.665342	0.511857	0.575271	0.659469	0.283967	0.572978	0.600046
Ribitol (or Arbitol)	0.401689	0.301113	0.600945	0.553816	0.650858	0.667667	0.414095	0.511857	0.626748	0.576878	0.674643	0.638824	0.52629	0.575271	0.62215	0.541634	0.572978	0.195376	0.597602	0.440175	0.597836	0.162462	0.483108	0.500481	0.140621	0.297389	0.283967	0.53244	0.568615	0.544689	0.407502	0.665342	0.597836	0.347103	0.117684	NA	0.495689	0.370983	0.437151	0.370983	0.16357	0.45591	0.590699	0.530064	0.432572	0.352454	0.476968	0.62215
Serine	0.0419257	0.249487	0.620513	0.292399	0.0949054	0.349116	0.500481	0.0876277	0.0865355	0.35957	0.575271	0.140621	0.260175	0.111319	0.193056	0.35957	0.00683105	0.637473	0.00541228	0.658267	0.280837	0.283967	0.247379	0.443209	0.426603	0.128677	0.120505	0.0372788	0.0366134	0.575271	0.249487	0.0205824	0.517044	0.626748	0.577138	0.495689	NA	0.53244	0.638824	0.352454	0.6414	0.0366134	0.130249	0.658267	0.0876277	0.653967	0.0366134	0.665342
Sorbose (or similar)	0.658267	0.483108	0.577138	0.288758	0.367662	0.285148	0.495689	0.0878803	0.411881	0.0921871	0.482211	0.128677	0.585736	0.383153	0.349116	0.332678	0.316218	0.195376	0.279943	0.156098	0.62215	0.349116	0.102725	0.35957	0.628168	0.332678	0.597602	0.61267	0.311038	0.0372788	0.395203	0.541634	0.489982	0.597602	0.249487	0.370983	0.53244	NA	0.349116	0.301113	0.52629	0.60726	0.590699	0.153413	0.483108	0.50019	0.434853	0.600945
Succinic acid	0.600945	0.483108	0.292399	0.491191	0.541634	0.361501	0.547051	0.301113	0.23572	0.188565	0.62215	0.288758	0.26488	0.482211	0.16357	0.318547	0.617124	0.597602	0.576878	0.398805	0.347103	0.638824	0.227376	0.504972	0.247379	0.617124	0.50019	0.509464	0.53244	0.443209	0.486185	0.541634	0.544689	0.311038	0.630358	0.437151	0.638824	0.349116	NA	0.361501	0.36967	0.354292	0.597602	0.283967	0.665342	0.50019	0.620513	0.62215
Sucrose	0.585736	0.596518	0.491191	0.658267	0.323224	0.278404	0.665342	0.0314803	0.600945	0.389514	0.520128	0.0372788	0.414095	0.227376	0.517044	0.294481	0.27326	0.395203	0.280837	0.547051	0.370983	0.434853	0.226603	0.553816	0.6414	0.60726	0.199265	0.500481	0.227376	0.440175	0.63486	0.283967	0.279131	0.575271	0.596518	0.370983	0.352454	0.301113	0.361501	NA	0.285148	0.547051	0.483108	0.450719	0.113091	0.491191	0.316218	0.671167
Threonic acid	0.597836	0.36967	0.665342	0.630358	0.482211	0.596518	0.491191	0.370983	0.288758	0.614359	0.253851	0.520128	0.657054	0.613512	0.544689	0.540657	0.597602	0.576878	0.61267	0.53244	0.658267	0.323224	0.367662	0.437151	0.311038	0.676893	0.626748	0.540657	0.347103	0.605085	0.440175	0.644574	0.544689	0.316218	0.318547	0.16357	0.6414	0.52629	0.36967	0.285148	NA	0.62215	0.426578	0.491191	0.659469	0.509464	0.585736	0.343064
Threonine	0.0513966	0.232959	0.301113	0.120697	0.0949054	0.637473	0.650858	0.367662	0.0463703	0.559866	0.520128	0.473904	0.0865355	0.244397	0.663713	0.62215	0.0421775	0.62215	0.0431596	0.395203	0.130249	0.128677	0.511857	0.311038	0.432572	0.0387771	0.134128	0.0421775	0.491191	0.486185	0.500481	0.0598522	0.671167	0.620513	0.665342	0.45591	0.0366134	0.60726	0.354292	0.547051	0.62215	NA	0.349116	0.285148	0.226603	0.385955	0.0219255	0.575271
Tryptophan	0.0878803	0.667667	0.530064	0.120697	0.585736	0.52629	0.620513	0.547051	0.14567	0.483108	0.665342	0.547051	0.193056	0.473904	0.540657	0.581442	0.316218	0.426603	0.336662	0.426603	0.130249	0.36967	0.62215	0.36967	0.432572	0.130249	0.0219255	0.195376	0.283967	0.600046	0.0981186	0.426603	0.411881	0.312453	0.511857	0.590699	0.130249	0.590699	0.597602	0.483108	0.426578	0.349116	NA	0.450719	0.0459749	0.227376	0.401689	0.577138
Tyramine	0.437151	0.577138	0.364202	0.0534193	0.628168	0.0449105	0.429582	0.244397	0.398805	0.100263	0.628168	0.0878803	0.0501598	0.638824	0.249487	0.0513966	0.650858	0.260175	0.596518	4.24069e-07	0.267297	0.280837	0.0366134	0.100263	0.349116	0.113091	0.395203	0.401689	0.249487	0.294481	0.650858	0.674643	0.659469	0.613512	0.575271	0.530064	0.658267	0.153413	0.283967	0.450719	0.491191	0.285148	0.450719	NA	0.572978	0.244397	0.665342	0.0987172
Tyrosine	0.143123	0.659469	0.541634	0.458253	0.500481	0.364202	0.658267	0.106123	0.203517	0.489982	0.426603	0.134128	0.376678	0.263392	0.657054	0.307253	0.0366134	0.628168	0.0372788	0.568615	0.280837	0.443209	0.279943	0.462027	0.676893	0.354292	0.0333772	0.130249	0.134128	0.577138	0.16357	0.244397	0.244263	0.395203	0.659469	0.432572	0.0876277	0.483108	0.665342	0.113091	0.659469	0.226603	0.0459749	0.572978	NA	0.26488	0.0421775	0.476968
Urea	0.280837	0.576878	0.367662	0.476968	0.354292	0.283967	0.354292	0.648966	0.283967	0.440175	0.597602	0.6414	0.249854	0.597602	0.109601	0.407502	0.489982	0.450719	0.540657	0.188565	0.294481	0.450719	0.551467	0.434853	0.401689	0.437151	0.102725	0.385955	0.576878	0.593615	0.630358	0.597836	0.509464	0.60726	0.283967	0.352454	0.653967	0.50019	0.50019	0.491191	0.509464	0.385955	0.227376	0.244397	0.26488	NA	0.443209	0.665342
Valine	0.0306145	0.316218	0.597836	0.414095	0.226603	0.458253	0.581442	0.0944162	0.247379	0.26488	0.597602	0.156098	0.389514	0.0501598	0.483108	0.429582	2.80159e-06	0.62215	2.80159e-06	0.614359	0.401689	0.226603	0.23572	0.332678	0.35957	0.244397	0.189869	0.130249	0.294481	0.572978	0.52391	0.134128	0.407502	0.504972	0.572978	0.476968	0.0366134	0.434853	0.620513	0.316218	0.585736	0.0219255	0.401689	0.665342	0.0421775	0.443209	NA	0.638824
RGR	0.628168	0.398805	0.256105	0.349116	0.483108	0.283967	0.312453	0.62215	0.429582	0.195376	0.576878	0.36967	0.156098	0.491191	0.648966	0.279131	0.597602	0.440175	0.658267	0.0865355	0.349116	0.240426	0.199265	0.0709555	0.349116	0.544689	0.674643	0.476968	0.540657	0.600945	0.665342	0.530064	0.665342	0.613512	0.600046	0.62215	0.665342	0.600945	0.62215	0.671167	0.343064	0.575271	0.577138	0.0987172	0.476968	0.665342	0.638824	NA
