# Supplementary material for: Extensive Variations in Diurnal Growth Patterns and Metabolism Among Ulva spp. Strains
Source: Plant Physiol. 2019 Feb 12;180(1):109–23. doi: 10.1104/pp.18.01513 (PMC6501106; doi:10.1104/pp.18.01513)
Supplement: Supplementary Data [file plphys_v180_1_109_s1.zip › PP2018-RA-01513R1_Supplemental_table_1.xlsx]

## Sheet: Sheet1
Strain	Species	Country	Location	Latitude	Longitude
VEN12	U.pseudorotundata	Ireland	Ventry bay	52.1154	-10.365
ROUN5	U.australis	Ireland	Roundstone	53.3981	-9.91826
SCH1	U.australis	The Netherlands	Schelphoek	51.5751	3.95323
SCH3	U.australis	The Netherlands	Schelphoek	51.5751	3.95323
SCH5	U.australis	The Netherlands	Schelphoek	51.5751	3.95323
BUN3	U.fasciata	Ireland	Bunowen beach	53.4076	-10.1197
DER2	U.fasciata	Ireland	Derrygimla	53.4851	-10.0506
DER4	U.fasciata	Ireland	Derrygimla	53.4851	-10.0506
DER6	U.fasciata	Ireland	Derrygimla	53.4851	-10.0506
DER7	U.fasciata	Ireland	Derrygimla	53.4851	-10.0506
DOG1	U.fasciata	Ireland	Dog's bay	53.381	-9.96467
DOG2	U.fasciata	Ireland	Dog's bay	53.381	-9.96467
DOG3	U.fasciata	Ireland	Dog's bay	53.381	-9.96467
DOG4	U.fasciata	Ireland	Dog's bay	53.381	-9.96467
DOG6	U.fasciata	Ireland	Dog's bay	53.381	-9.96467
DOG8	U.fasciata	Ireland	Dog's bay	53.381	-9.96467
LAH8	U.laetevirens	Ireland	Lahinch	52.9304	-9.34839
VEN10	U.fasciata	Ireland	Ventry bay	52.1154	-10.365
DOG9	U.fasciata	Ireland	Dog's bay	53.381	-9.96467
LAH3	U.gigantea	Ireland	Lahinch	52.9304	-9.34839
ROUN3	U.gigantea	Ireland	Roundstone	53.3981	-9.91825
ROUN6	U.gigantea	Ireland	Roundstone	53.3981	-9.91826
TIE10	U.gigantea	Ireland	Tievegarriff	53.2409	-9.35795
TIE7	U.gigantea	Ireland	Tievegarriff	53.2409	-9.35795
TIE8	U.gigantea	Ireland	Tievegarriff	53.2409	-9.35795
TIE9	U.gigantea	Ireland	Tievegarriff	53.2409	-9.35795
CLI2	U.lactuca	Ireland	Clifden	53.4851	-10.0506
CLI3	U.lactuca	Ireland	Clifden	53.4851	-10.0506
TIE17	U.lactuca	Ireland	Tievegarriff	53.2409	-9.35795
TIE3	U.lactuca	Ireland	Tievegarriff	53.2409	-9.35795
TIE4	U.lactuca	Ireland	Tievegarriff	53.2409	-9.35795
TIE5	U.lactuca	Ireland	Tievegarriff	53.2409	-9.35795
VEN2	U.lactuca	Ireland	Ventry bay	52.1154	-10.365
VEN6	U.lactuca	Ireland	Ventry bay	52.1154	-10.365
BUN1	NA	Ireland	Bunowen beach	53.4076	-10.1197
BUN4	U.laetevirens	Ireland	Bunowen beach	53.4076	-10.1197
BUN6	U.laetevirens	Ireland	Bunowen beach	53.4076	-10.1197
COU1	U.laetevirens	Ireland	Courtmacsherry	51.6346	-8.7046
COU2	U.laetevirens	Ireland	Courtmacsherry	51.6346	-8.7046
ESC1	U.laetevirens	The Netherlands	Eastern Scheldt	51.5751	3.95323
LAH1	NA	Ireland	Lahinch	52.9304	-9.34839
TIE15	U.laetevirens	Ireland	Tievegarriff	53.2409	-9.35795
UNK2	NA	Ireland	Tolka	53.3599	-6.22006
VEN14	U.laetevirens	Ireland	Ventry bay	52.1154	-10.365
CLI1	U.pseudorotundata	Ireland	Clifden	53.4851	-10.0506
CLI4	NA	Ireland	Clifden	53.4851	-10.0506
DER1	U.pseudorotundata	Ireland	Derrygimla	53.4851	-10.0506
ROUN1	U.pseudorotundata	Ireland	Roundstone	53.3981	-9.91825
ROUN8	U.pseudorotundata	Ireland	Roundstone	53.3981	-9.91826
