# Supplementary material for: Extensive Variations in Diurnal Growth Patterns and Metabolism Among Ulva spp. Strains
Source: Plant Physiol. 2019 Feb 12;180(1):109–23. doi: 10.1104/pp.18.01513 (PMC6501106; doi:10.1104/pp.18.01513)
Supplement: Supplementary Data [file plphys_v180_1_109_s1.zip › PP2018-RA-01513R1_Supplemental_Table_2.xlsx]

## Sheet: Sheet1
	RGR	Area SGR Daily	Area SGR Night	Proportion of Area SGR increase during the night period	Biomass increase during the night period	Ash content	Organic matter increase during the night	Carbon required to sustain organic matter increase	Carbon used during the night by Starch and Sucrose catabolism	Carbon missing
Strain	[mg.mg DW-1]	[%.day-1]	[%.period-1]	[%]	[mg.mg DW-1]	[% DW]	[mg.mg DW-1]	[mg.mg DW-1]	[mg.mg DW-1]	[mg.mg DW-1]
BUN1	0.234072	11.5429	5.77119	49.9977	0.117031	30.1561	0.0817388	0.0488018	0.0178942	0.0309076
BUN3	0.20181	13.4094	8.69981	64.8785	0.130931	18.71	0.106434	0.0545983	0.0147319	0.0398663
CLI2	0.217265	12.7906	9.57702	74.8756	0.162679	18.74	0.132193	0.0678371	0.0333562	0.0344809
CLI3	0.264753	11.3476	8.18542	72.1332	0.190975	20	0.15278	0.0796365	0.0179463	0.0616902
COU1	0.371241	23.6511	13.3283	56.3536	0.209207	24.64	0.157659	0.0872395	0.0336399	0.0535996
COU2	0.332282	23.5822	14.6348	62.0587	0.20621	25.805	0.152997	0.0859895	0.0164939	0.0694956
DER1	0.262701	17.4074	13.2559	76.1507	0.200049	30.9807	0.138072	0.0834204	0.0203291	0.0630912
DER2	0.145777	7.21343	4.03916	55.995	0.0816277	25.58	0.0607473	0.0340388	0.0307485	0.00329024
DER4	0.0900264	6.15873	4.44801	72.2229	0.0650197	26.525	0.0477732	0.0271132	0.0248402	0.00227303
DER7	0.193431	2.47025	1.96328	79.477	0.153733	14.52	0.131411	0.0641067	0.0446312	0.0194756
DOG1	0.277391	15.2998	10.4985	68.6189	0.190343	20.3312	0.151644	0.079373	0.00658699	0.072786
DOG2	0.220136	11.5412	8.78434	76.1127	0.167551	25.5101	0.124809	0.0698688	0.0260359	0.0438329
DOG3	0.178997	10.7972	6.74115	62.434	0.111755	18.21	0.0914044	0.0466018	0.0215465	0.0250553
DOG4	0.183007	5.72328	5.0877	88.8949	0.162684	22.1177	0.126702	0.0678394	0.00201729	0.0658221
DOG6	0.24229	12.9046	6.89634	53.4408	0.129482	21.47	0.101682	0.0539938	0.0232706	0.0307232
DOG8	0.18523	8.83369	5.62693	63.6986	0.117989	22.5	0.0914416	0.0492015	0.0051142	0.0440873
DOG9	0.149757	14.0563	5.37095	38.2103	0.0572228	19.775	0.045907	0.0238619	0.0256043	-0.00174242
LAH1	0.269393	10.7031	7.28839	68.0961	0.183446	22	0.143088	0.0764969	0.0210128	0.0554841
ROUN3	0.220398	15.4285	7.67274	49.7308	0.109606	18.07	0.0898001	0.0457056	0.0281761	0.0175295
ROUN5	0.237443	13.5197	9.78549	72.3795	0.17186	20.975	0.135812	0.0716657	0.0127433	0.0589224
ROUN8	0.288937	24.3866	17.3495	71.1438	0.20556	28.28	0.147428	0.0857187	0.0161509	0.0695677
SCH1	0.187284	10.4841	8.18819	78.1013	0.146271	22.605	0.113206	0.060995	0.0175261	0.043469
SCH3	0.138338	5.1635	4.09031	79.2158	0.109586	29.7633	0.0769693	0.0456972	0.0237209	0.0219763
TIE10	0.168919	13.5553	6.7986	50.1545	0.0847204	21.2	0.0667597	0.0353284	0.0187116	0.0166168
TIE15	0.10567	14.2576	8.42376	59.0825	0.0624326	23.73	0.0476174	0.0260344	0.0345046	-0.00847021
TIE3	0.25388	20.1027	12.94	64.3692	0.163421	23.89	0.12438	0.0681465	0.028109	0.0400375
TIE4	0.165859	15.4777	11.6137	75.035	0.124452	19.395	0.100315	0.0518965	0.0168614	0.0350351
TIE5	0.23052	17.9283	11.9366	66.5797	0.15348	20.52	0.121986	0.064001	0.0358022	0.0281988
TIE8	0.207051	13.3853	7.12363	53.2199	0.110192	26.23	0.081289	0.0459502	0.0032532	0.042697
TIE9	0.143581	18.7689	9.6221	51.2662	0.0736084	25.085	0.0551437	0.0306947	0.00633126	0.0243634
UNK2	0.252915	21.5657	13.559	62.8729	0.159015	25.925	0.11779	0.0663093	0.0198054	0.0465039
VEN10	0.179381	13.5305	9.46628	69.9627	0.1255	21.505	0.0985112	0.0523335	0.0136036	0.0387299
VEN12	0.215543	12.1096	8.80403	72.7027	0.156705	29.285	0.110814	0.0653462	0.0170863	0.0482599
VEN14	0.0916728	12.15	7.63507	62.8403	0.0576075	27.91	0.0415292	0.0240223	0.0348925	-0.0108702
VEN6	0.212656	10.3121	7.05795	68.4435	0.145549	15.57	0.122887	0.060694	0.00269769	0.0579963
